# Supplementary material for: The ecology of palm genomes: repeat‐associated genome size expansion is constrained by aridity
Source: New Phytol. 2022 Jul 7;236(2):433–46. doi: 10.1111/nph.18323 (PMC9796251; doi:10.1111/nph.18323)
Supplement: Supplementary file 1 — Dataset S1 Table of newly generated genome size data for 437 palm species. [file NPH-236-433-s002.xlsx]

## Sheet: Information
New Phytologist Supporting Information (Dataset S1)
Article title:	The Ecology of Palm Genomes: Repeat-associated genome size expansion is constrained by aridity
Authors:	Rowan J. Schley, Jaume Pellicer, Xue-Jun Ge, Craig Barrett, Sidonie Bellot, Maïté S. Guignard, Petr Novák, Jan Suda, Donald Fraser, William J. Baker, Steven Dodsworth, Jiří Macas, Andrew R. Leitch, Ilia J. Leitch
Article acceptance date:	2022-05-18

## Sheet: Orig
Dataset S1: List of palm accessions for which genome sizes have been estimated in this study.
a: Coefficient of variation of each palm samples analysed. Coefficient of variation values marked as 'n.a.' represent samples where the coefficient of variation of 1C value was not calculated.
b: 1 pg =0. 978 Gbp (Doležel J, Bartos J, Voglmayr H, Greilhuber J. Nuclear DNA content and genome size of trout and human. Cytometry Part A. 2003;51A:127–128)
c: Chromosome data extracted from the compilation in Genera Palmarum (Dransfield et al., 2008, Royal Botanic Gardens, Kew). Chromosome numbers in red indicate potentially dubious counts, as defined in Genera Palmarum, chapter 'Chromosomes and cytogenetics'
d: Ploidy levels inferred from available chromosome data
e: RBGK (Royal Botanic Gardens, Kew), PBG (Prague Botanical Garden), MBC (Montgomery Botanical Center), FTBG (Fairchild Tropical Botanic Garden), PMNGF (Frankfurt Palmengarten)
f: Collection numbers marked with 'n.a.' indicate that samples were collected from origin location but a voucher specimen was not collected
SUBFAMILY	TRIBE	SUBTRIBE	GENUS	SPECIES	1C-VALUE (pg)	STANDARD DEVIATION	COEFFICIENT OF VARIATION (CV%)a	1C-VALUE (Gpb)b	CHROMOSOME NUMBER (2n)c	PLOIDY LEVEL (x)d	ORIGIN OF SAMPLESe	COLLECTION NUMBERSf
Arecoideae	Areceae	Arecinae	Pinanga	lepidota	12.59	0.06	n.a.	12.313			FIELDWORK	SFC06821
Coryphoideae	Trachycarpeae	Livistoninae	Licuala	orbicularis	0.54	0.01	3.14	0.52812			PBG	n.a.
Coryphoideae	Trachycarpeae	Livistoninae	Licuala	sarawakensis	0.54	0	3.43	0.52812			PBG	n.a.
Coryphoideae	Trachycarpeae	Livistoninae	Licuala	mattanensis	0.55	0.01	3.04	0.5379			PBG	n.a.
Ceroxyloideae	Phytelepheae	-	Aphandra	natalia	0.56	0.02	2.65	0.54768	36	2	PBG	n.a.
Coryphoideae	Trachycarpeae	Livistoninae	Licuala	fordiana	0.57	0.01	4.04	0.55746			PBG	n.a.
Coryphoideae	Corypheae	-	Corypha	umbraculifera	0.6	0	3.2	0.5868	36	2	PBG	n.a.
Coryphoideae	Trachycarpeae	Livistoninae	Licuala	cordata	0.6	0.01	2.99	0.5868			PBG	n.a.
Coryphoideae	Trachycarpeae	Livistoninae	Licuala	densiflora	0.6	0	3.77	0.5868			PBG	n.a.
Coryphoideae	Trachycarpeae	Livistoninae	Licuala	ramsayi	0.61	0.01	3.04	0.59658			PBG	n.a.
Coryphoideae	Trachycarpeae	-	Acoelorrhaphe	wrightii	0.62	0	2.75	0.60636	36	2	RBGK	1999-4340
Coryphoideae	Corypheae	-	Corypha	umbraculifera	0.62	0	3.94	0.60636	36	2	RBGK	2005-79
Calamoideae	Calameae	Metroxylinae	Metroxylon	salomonense	0.62	0.03	2.09	0.60636		2	PBG	n.a.
Coryphoideae	Trachycarpeae	Livistoninae	Licuala	bidentata	0.65	0.01	3.17	0.6357			PBG	n.a.
Coryphoideae	Trachycarpeae	Livistoninae	Licuala	malajana var. humilis	0.65	0.04	2.79	0.6357			PBG	n.a.
Coryphoideae	Trachycarpeae	-	Pritchardia	elliptica	0.65	0	2.39	0.6357		2	RBGK	2006-1999
Coryphoideae	Trachycarpeae	-	Pritchardia	schattaueri	0.65	0	2.94	0.6357		2	RBGK	2008-236
Coryphoideae	Corypheae	-	Corypha	utan	0.66	0	3.98	0.64548	36	2	MBC	951092H
Coryphoideae	Trachycarpeae	-	Pritchardia	affinis	0.66	0	3.91	0.64548		2	RBGK	2008-235
Coryphoideae	Trachycarpeae	-	Pritchardia	glabrata	0.66	0	3.78	0.64548		2	RBGK	2008-237
Coryphoideae	Trachycarpeae	Livistoninae	Johannesteijsmannia	magnifica	0.68	0.02	2.39	0.66504		2	PBG	n.a.
Coryphoideae	Trachycarpeae	Livistoninae	Licuala	cabalionii	0.68	0.01	2.13	0.66504			PBG	n.a.
Coryphoideae	Trachycarpeae	-	Pritchardia	kaalae var. minima	0.68	0	3.67	0.66504		2	RBGK	1979-4062
Coryphoideae	Chuniophoeniceae	-	Tahina	spectabilis	0.7	0	2.39	0.6846		2	RBGK	2008-634
Coryphoideae	Trachycarpeae	Livistoninae	Licuala	triphylla	0.71	0.01	2.07	0.69438		2	PBG	n.a.
Coryphoideae	Trachycarpeae	-	Copernicia	glabrescens	0.72	0.01	3.02	0.70416	36	2	MBC	2009-0367T
Coryphoideae	Trachycarpeae	Livistoninae	Johannesteijsmannia	perakensis	0.72	0.01	2	0.70416		2	PBG	n.a.
Coryphoideae	Phoeniceae	-	Phoenix	paludosa	0.72	0.01	2.57	0.70416	36	2	RBGK	2004-3708
Coryphoideae	Phoeniceae	-	Phoenix	roebelenii	0.72	0	3.64	0.70416	36	2	RBGK	2002-1693
Coryphoideae	Trachycarpeae	-	Copernicia	berteroana	0.73	0.01	3.08	0.71394			MBC	2006-0681B
Coryphoideae	Trachycarpeae	-	Copernicia	fallaensis	0.73	0	2.91	0.71394		2	RBGK	2008-251
Coryphoideae	Chuniophoeniceae	-	Kerriodoxa	elegans	0.73	0	2.51	0.71394		2	RBGK	2005-57
Ceroxyloideae	Phytelepheae	-	Phytelephas	aequatorialis	0.73	0.03	4.12	0.71394	36	2	RBGK	1993-94
Ceroxyloideae	Phytelepheae	-	Phytelephas	tenuicaulis	0.74	0.01	2.52	0.72372			FTBG	961445A
Coryphoideae	Trachycarpeae	-	Copernicia	hospita	0.75	0.03	3.59	0.7335	36	2	MBC	94607B
Coryphoideae	Trachycarpeae	-	Copernicia	macroglossa	0.75	0.02	3.15	0.7335	36	2	MBC	96373A
Coryphoideae	Chuniophoeniceae	-	Nannorrhops	ritchieana	0.75	0	2.73	0.7335	36	2	RBGK	2002-1696
Coryphoideae	Trachycarpeae	-	Pritchardia	pacifica	0.77	0.01	2	0.75306	36	2	RBGK	2006-1652
Coryphoideae	Trachycarpeae	Livistoninae	Licuala	spinosa	0.78	0.01	3.22	0.76284	28	2	MBC	981800S
Coryphoideae	Trachycarpeae	Livistoninae	Pholidocarpus	kingianus	0.78	0.09	3.66	0.76284		2	PBG	n.a.
Calamoideae	Calameae	Metroxylinae	Metroxylon	warburgii	0.79	0	2.69	0.77262			FTBG	961343A
Nypoideae	-	-	Nypa	fruticans	0.796686	0.13	3.25	0.779159	34	2	RBGK	2007-1564
Coryphoideae	Corypheae	-	Corypha	taliera	0.8	0.03	2.97	0.7824			MBC	9642G
Coryphoideae	Trachycarpeae	Livistoninae	Licuala	grandis	0.83	0.03	2.94	0.81174	16	2	MBC	91373A
Coryphoideae	Phoeniceae	-	Phoenix	sylvestris	0.84	0	2.92	0.82152	36	2	RBGK	2002-1727
Arecoideae	Reinhardtieae	-	Reinhardtia	latisecta	0.88	0	2.97	0.86064		2	PBG	n.a.
Coryphoideae	Phoeniceae	-	Phoenix	dactylifera	0.89	0.02	2.6	0.87042	36	2	RBGK	2004-643
Calamoideae	Calameae	Pigafettinae	Pigafetta	elata	0.89	0.1	2.34	0.87042		2	PBG	n.a.
Coryphoideae	Trachycarpeae	-	Brahea	bella	0.91	0.01	2.06	0.88998			MBC	71275A
Calamoideae	Calameae	Korthalsiinae	Korthalsia	zippelii	0.91	0.02	2.9	0.88998		2	PMNGF	1-19739-0
Coryphoideae	Trachycarpeae	Livistoninae	Livistona	chinensis	0.92	0	2.29	0.89976	36	2	RBGK	2008-998
Coryphoideae	Phoeniceae	-	Phoenix	dactylifera	0.92	0.02	3.63	0.89976	36	2	RBGK	2007-1897
Coryphoideae	Trachycarpeae	-	Brahea	sarukhanii	0.94	0	2.9	0.91932			MBC	20020325E
Coryphoideae	Phoeniceae	-	Phoenix	reclinata	0.94	0	2.58	0.91932	36	2	RBGK	2004-421
Coryphoideae	Trachycarpeae	-	Brahea	armata	0.95	0	2.45	0.9291	36	2	RBGK	2002-3119
Coryphoideae	Phoeniceae	-	Phoenix	loureiroi	0.98	0	2.87	0.95844	36	2	RBGK	2009-3264
Arecoideae	Areceae	Oncospermatinae	Deckenia	nobilis	1.03	0.06	2.8	1.00734		2	PBG	2008-10621
Coryphoideae	Phoeniceae	-	Phoenix	rupicola	1.08	0.01	3.12	1.05624	36	2	RBGK	2002-1311
Coryphoideae	Trachycarpeae	Livistoninae	Pholidocarpus	macrocarpus	1.08	0.01	2.43	1.05624			FTBG	2002-0584C
Coryphoideae	Trachycarpeae	-	Brahea	nitida	1.13	0	2.2	1.10514			MBC	20030693F
Coryphoideae	Chuniophoeniceae	-	Chuniophoenix	hainanensis	1.13	0	1.8	1.10514	10	2	RBGK	2002-2145
Coryphoideae	Trachycarpeae	-	Copernicia	alba	1.15	0	3.2	1.1247	36	2	RBGK	2008-533
Coryphoideae	Trachycarpeae	-	Washingtonia	robusta	1.15	0	2.23	1.1247	36	2	RBGK	n.a.
Arecoideae	Cocoseae	Attaleinae	Allagoptera	arenaria	1.18	0	2.25	1.15404	32	2	RBGK	2007-1895
Coryphoideae	Trachycarpeae	-	Copernicia	tectorum	1.18	0.01	2.59	1.15404			MBC	94583T
Arecoideae	Cocoseae	Attaleinae	Beccariophoenix	alfredii	1.2	0	2.39	1.1736		2	PBG	n.a.
Arecoideae	Areceae	Dypsidinae	Marojejya	insignis	1.21	0.01	2.63	1.18338		2	PBG	2010-01633
Coryphoideae	Trachycarpeae	-	Colpothrinax	cookii	1.24	0.01	2.76	1.21272		2	MBC	2004-088X
Arecoideae	Areceae	Arecinae	Areca	catechu	1.27	0	3.63	1.24206	32	2	RBGK	2008-143
Calamoideae	Eugeissoneae	-	Eugeissona	tristis	1.3	0.01	3.15	1.2714		2	PBG	2009-02403
Coryphoideae	Chuniophoeniceae	-	Chuniophoenix	nana	1.31	0	2.73	1.28118	36	2	RBGK	2002-2891
Arecoideae	Chamaedoreeae	-	Hyophorbe	lagenicaulis	1.31	0.01	1.95	1.28118	32	2	MBC	9111V
Arecoideae	Chamaedoreeae	-	Hyophorbe	lagenicaulis	1.32	0.01	4.02	1.29096	32	2	RBGK	2010-1120
Coryphoideae	Sabaleae	-	Sabal	mauritiiformis	1.32	0.02	3.68	1.29096	36	2	MBC	2008-0128A
Arecoideae	Geonomateae	-	Welfia	regia	1.33	0.1	2.51	1.30074		2	PBG	2007-00513
Arecoideae	Areceae	Dypsidinae	Marojejya	darianii	1.34	0.03	2.57	1.31052	32		PBG	n.a.
Calamoideae	Calameae	Calaminae	Calamus	deerratus	1.37	0	2.73	1.33986		2	RBGK	2006-1577
Arecoideae	Areceae	Dypsidinae	Marojejya	insignis	1.37	0	2.99	1.33986		2	PBG	2010-01663
Arecoideae	Chamaedoreeae	-	Synechanthus	warscewiczianus	1.38	0.05	2.8	1.34964		2	PBG	n.a.
Arecoideae	Areceae	Dypsidinae	Dypsis	onilahensis	1.4	0.015	3.83	1.3692		2	RBGK	2008-539
Arecoideae	Areceae	-	Dictyosperma	album var. conjugatum	1.41	0	2.8	1.37898		2	RBGK	2008-1679
Calamoideae	Calameae	Calaminae	Calamus	pseudoconcolor	1.42	0	2.72	1.38876	26	2	RBGK	1975-3398
Arecoideae	Reinhardtieae	-	Reinhardtia	gracilis	1.43	0	3.63	1.39854		2	PBG	n.a.
Arecoideae	Cocoseae	Attaleinae	Allagoptera	arenaria	1.44	0.01	2.45	1.40832	32	2	MBC	97807E
Arecoideae	Reinhardtieae	-	Reinhardtia	simplex	1.45	0	3.37	1.4181		2	RBGK	2011-1469
Arecoideae	Areceae	-	Dictyosperma	album	1.46	0	3.35	1.42788		2	RBGK	2007-160
Coryphoideae	Trachycarpeae	Rhapidinae	Chamaerops	humilis	1.47	0.01	1.98	1.43766	36	2	FIELDWORK	JP 587
Arecoideae	Areceae	Dypsidinae	Dypsis	lutescens	1.48	0	2.05	1.44744	28	2	RBGK	1976-196
Arecoideae	Areceae	-	Heterospathe	cagayanensis	1.5	0.05	2.54	1.467		2	PBG	n.a.
Ceroxyloideae	Ceroxyleae	-	Ravenea	hildebrandtii	1.5	0.01	2.63	1.467	30	2	MBC	931108D
Arecoideae	Areceae	Ptychospermatinae	Ptychosperma	microcarpum	1.51	0.01	2.59	1.47678			MBC	78438A
Arecoideae	Areceae	Dypsidinae	Dypsis	carlsmithii	1.52	0	3.11	1.48656		2	RBGK	2008-140
Arecoideae	Manicarieae	-	Manicaria	saccifera	1.52	0	2.42	1.48656		2	PBG	n.a.
Coryphoideae	Sabaleae	-	Sabal	minor	1.52	0.02	3.01	1.48656	36	2	RBGK	164-45401
Arecoideae	Areceae	Verschaffeltiinae	Roscheria	melanochaetes	1.53	0	2.75	1.49634	32	2	PBG	n.a.
Arecoideae	Areceae	Verschaffeltiinae	Verschaffeltia	splendida	1.54	0	3.52	1.50612	36	2	RBGK	2011-1449
Arecoideae	Geonomateae	-	Welfia	regia	1.54	0.02	3.72	1.50612		2	PBG	2007-00513
Arecoideae	Cocoseae	Attaleinae	Allagoptera	campestris	1.56	0.02	3.83	1.52568			MBC	2009-0321
Calamoideae	Lepidocaryeae	Ancistrophyllinae	Eremospatha	hookeri	1.56	0.02	2.71	1.52568		2	RBGK	2002-2728
Arecoideae	Cocoseae	Attaleinae	Allagoptera	leucocalyx	1.59	0.01	2.23	1.55502			FTBG	76327A
Arecoideae	Areceae	Ptychospermatinae	Balaka	longirostris	1.59	0.01	3.53	1.55502		2	PBG	2009-02411
Arecoideae	Geonomateae	-	Calyptronoma	rivalis	1.59	0.02	2.98	1.55502	28	2	PBG	n.a.
Arecoideae	Areceae	Dypsidinae	Masoala	kona	1.6	0.01	3.35	1.5648		2	PBG	n.a.
Coryphoideae	Sabaleae	-	Sabal	causiarum	1.6	0.01	3.07	1.5648	36	2	MBC	2003-0266G
Arecoideae	Cocoseae	Bactridinae	Acrocomia	crispa	1.63	0.02	2.37	1.59414	30	2	MBC	2007-0249A
Ceroxyloideae	Ceroxyleae	-	Juania	australis	1.65	0.01	2.25	1.6137		2	PBG	n.a.
Arecoideae	Geonomateae	-	Calyptronoma	plumeriana	1.66	0	2.78	1.62348	28	2	PBG	n.a.
Calamoideae	Calameae	Salaccinae	Eleiodoxa	conferta	1.66	0.01	3.94	1.62348		2	PBG	n.a.
Arecoideae	Areceae	Verschaffeltiinae	Nephrosperma	vanhoutteanum	1.66	0.02	2.74	1.62348	32	2	PBG	n.a.
Ceroxyloideae	Ceroxyleae	-	Ceroxylon	parvifrons	1.67	0.01	3.52	1.63326			PBG	n.a.
Arecoideae	Areceae	-	Heterospathe	sibuyanensis	1.68	0	2.91	1.64304			FTBG	80751G
Calamoideae	Calameae	Plectocomiinae	Plectocomia	himalayana	1.68	0.02	3.65	1.64304		2	RBGK	2008-2823
Coryphoideae	Trachycarpeae	-	Serenoa	repens	1.68	0	2.15	1.64304	36	2	RBGK	1980-1622
Arecoideae	Geonomateae	-	Calyptrogyne	occidentalis	1.69	0.04	2.66	1.65282			MBC	931032E
Ceroxyloideae	Ceroxyleae	-	Ravenea	xerophila	1.69	0.01	3.42	1.65282			MBC	95736K
Arecoideae	Cocoseae	Attaleinae	Attalea	dubia	1.7	0.02	3.64	1.6626		2	PMNGF	n.a.
Calamoideae	Calameae	Calaminae	Calamus	viminalis	1.71	0.01	2.22	1.67238	26	2	RBGK	2004-555
Ceroxyloideae	Ceroxyleae	-	Ravenea	glauca	1.71	0.02	2.69	1.67238	32	2	RBGK	2002-3541
Arecoideae	Geonomateae	-	Calyptrogyne	rivalis	1.72	0.01	1.97	1.68216			MBC	n.a.
Arecoideae	Areceae	Verschaffeltiinae	Phoenicophorium	borsigianum	1.73	0.02	2.44	1.69194	32	2	PBG	2008-01296
Arecoideae	Cocoseae	Attaleinae	Syagrus	weddelliana	1.74	0.01	3.98	1.70172	32	2	PBG	n.a.
Arecoideae	Areceae	Dypsidinae	Dypsis	lanceolata	1.75	0	2.47	1.7115			MBC	93113C
Arecoideae	Areceae	-	Heterospathe	elata	1.75	0.01	2.47	1.7115	32	2	FTBG	2002-0438X
Arecoideae	Cocoseae	Attaleinae	Syagrus	hoehnei	1.75	0.01	3.07	1.7115		2	PBG	2007-04307
Coryphoideae	Sabaleae	-	Sabal	bermudana	1.77	0	2.54	1.73106	36	2	RBGK	1982-5602
Arecoideae	Areceae	-	Heterospathe	salomonensis	1.78	0.01	2.41	1.74084			FTBG	73480J
Arecoideae	Cocoseae	Attaleinae	Attalea	humilis	1.79	0.01	3.4	1.75062			MBC	92194A
Coryphoideae	Borasseae	Hyphaeninae	Satranala	decussilvae	1.81	0.01	2.82	1.77018		2	PBG	2008-10620
Arecoideae	Areceae	Dypsidinae	Dypsis	cabadae	1.84	0.05	4.5	1.79952	32	2	RBGK	1994-167
Arecoideae	Areceae	Carpoxylinae	Satakentia	liukiuensis	1.84	0.02	2.92	1.79952		2	PBG	n.a.
Coryphoideae	Sabaleae	-	Sabal	palmetto	1.85	0.04	3.11	1.8093	36	2	MBC	92486B
Arecoideae	Cocoseae	Attaleinae	Attalea	pindobassu	1.86	0	3.03	1.81908			MBC	97274
Calamoideae	Lepidocaryeae	Ancistrophyllinae	Laccosperma	acutiflorum	1.86	0.01	2.07	1.81908		2	MBC	2004-0954
Arecoideae	Areceae	Dypsidinae	Lemurophoenix	halleuxii	1.86	0.05	2.46	1.81908		2	PBG	n.a.
Arecoideae	Areceae	Dypsidinae	Dypsis	poivreana	1.87	0.03	2.05	1.82886		2	PBG	n.a.
Arecoideae	Areceae	-	Bentinckia	nicobarica	1.88	0.02	2.55	1.83864	32	2	MBC	2007-1222B
Coryphoideae	Trachycarpeae	Livistoninae	Livistona	concinna	1.88	0	2.44	1.83864			MBC	96594
Arecoideae	Areceae	Verschaffeltiinae	Phoenicophorium	borsigianum	1.88	0	3.14	1.83864	32	2	PBG	2008-01287
Ceroxyloideae	Ceroxyleae	-	Ceroxylon	quindiuense	1.89	0	3.28	1.84842		2	RBGK	150-78-01160
Coryphoideae	Sabaleae	-	Sabal	maritima	1.9	0.01	2.36	1.8582	36	2	RBGK	2008-8459
Arecoideae	Areceae	Carpoxylinae	Carpoxylon	macrospermum	1.91	0	3.2	1.86798		2	RBGK	2008-216
Arecoideae	Cocoseae	Attaleinae	Jubaea	chilensis	1.91	0.02	2.81	1.86798	32	2	RBGK	1969-5187
Ceroxyloideae	Cyclospatheae	-	Pseudophoenix	ekmanii	1.91	0.01	3.11	1.86798		2	PBG	n.a.
Coryphoideae	Sabaleae	-	Sabal	guatemalensis	1.92	0.04	3.98	1.87776			MBC	941048D
Coryphoideae	Trachycarpeae	Livistoninae	Livistona	fulva	1.94	0.01	4.15	1.89732			MBC	96212A
Coryphoideae	Borasseae	Hyphaeninae	Satranala	decussilvae	1.94	0.04	4.04	1.89732		2	PBG	2008-1062
Arecoideae	Chamaedoreeae	-	Gaussia	maya	1.95	0.03	3.83	1.9071	28	2	RBGK	1958-80101
Arecoideae	Cocoseae	Attaleinae	Butia	archeri	1.96	0.1	3.01	1.91688		2	PBG	n.a.
Calamoideae	Calameae	Calaminae	Calamus	vestitus	1.96	0.01	3.65	1.91688			PBG	n.a.
Coryphoideae	Trachycarpeae	Livistoninae	Livistona	australis	1.96	0.01	2.72	1.91688	36	2	MBC	97240B
Arecoideae	Areceae	Basseliniinae	Cyphosperma	balansae	1.98	0.01	3.78	1.93644		2	PBG	n.a.
Ceroxyloideae	Ceroxyleae	-	Oraniopsis	appendiculata	1.98	0.04	2.59	1.93644		2	PBG	n.a.
Arecoideae	Cocoseae	Elaeidinae	Elaeis	guineensis	1.99	0.01	3.94	1.94622	32	2	MBC	94613E
Ceroxyloideae	Ceroxyleae	-	Ceroxylon	alpinum	2.02	0.01	3.37	1.97556			PBG	n.a.
Arecoideae	Areceae	-	Dictyosperma	album var. aureum	2.02	0	2.83	1.97556		2	RBGK	2008-1680
Arecoideae	Cocoseae	Attaleinae	Syagrus	weddelliana	2.03	0	2.53	1.98534	32	2	PBG	2007-00234
Arecoideae	Cocoseae	Attaleinae	Butia	yatay	2.04	0	4.12	1.99512	32	2	RBGK	1966-23709
Arecoideae	Chamaedoreeae	-	Gaussia	maya	2.04	0.04	3.63	1.99512	28	2	MBC	2008-0694B
Arecoideae	Areceae	-	Heterospathe	minor	2.04	0.01	2.75	1.99512		2	PBG	n.a.
Arecoideae	Cocoseae	Attaleinae	Butia	paraguayensis	2.05	0	3.58	2.0049	16	2	MBC	2002-0856
Arecoideae	Cocoseae	Elaeidinae	Elaeis	oleifera	2.05	0.07	2.85	2.0049	32	2	PBG	n.a.
Arecoideae	Areceae	Carpoxylinae	Satakentia	liukiuensis	2.05	0.03	2.8	2.0049		2	MBC	2002-0461J
Arecoideae	Cocoseae	Attaleinae	Attalea	speciosa	2.07	0.01	2.88	2.02446	32	2	MBC	9565E
Arecoideae	Areceae	Basseliniinae	Lepidorrhachis	mooreana	2.08	0.01	2.39	2.03424		2	PBG	n.a.
Arecoideae	Geonomateae	-	Asterogyne	martiana	2.09	0.01	2.62	2.04402		2	RPS	2007-00320
Arecoideae	Areceae	Ptychospermatinae	Ptychosperma	lineare	2.09	0.17	4.27	2.04402			MBC	86539D
Arecoideae	Cocoseae	Attaleinae	Butia	eriospatha	2.1	0.05	3.5	2.0538		2	MBC	92280B
Arecoideae	Cocoseae	Attaleinae	Butia	eriospatha	2.11	0.05	3.07	2.06358		2	MBC	92280B
Arecoideae	Cocoseae	Attaleinae	Attalea	butyracea	2.12	0.03	2.73	2.07336		2	PMNGF	n.a.
Arecoideae	Cocoseae	Attaleinae	Butia	eriospatha	2.12	0.01	2.96	2.07336		2	RBGK	2004-3185
Arecoideae	Cocoseae	Attaleinae	Attalea	butyracea	2.16	0	3.79	2.11248		2	RBGK	1973-12383
Arecoideae	Cocoseae	Bactridinae	Astrocaryum	alatum	2.18	0.01	3.91	2.13204		2	PBG	n.a.
Arecoideae	Chamaedoreeae	-	Hyophorbe	verschaffeltii	2.18	0.02	3.95	2.13204	32	2	RBGK	2008-1923
Ceroxyloideae	Cyclospatheae	-	Pseudophoenix	sargentii	2.2	0.01	2.52	2.1516	34	2	RBGK	2008-946
Arecoideae	Cocoseae	Bactridinae	Bactris	plumeriana	2.21	0	3.12	2.16138			MBC	60647N
Arecoideae	Areceae	Basseliniinae	Basselinia	glabrata	2.21	0.04	2.89	2.16138		2	PBG	n.a.
Arecoideae	Cocoseae	Bactridinae	Bactris	major	2.22	0.03	2.59	2.17116		2	MBC	2007-0264H
Arecoideae	Areceae	Basseliniinae	Cyphosperma	balansae	2.22	0.04	3.04	2.17116		2	PBG	2008-01269
Arecoideae	Cocoseae	Bactridinae	Bactris	brongniartii	2.23	0	2.96	2.18094			MBC	94575A
Arecoideae	Cocoseae	Bactridinae	Bactris	coloniata	2.23	0.01	2.54	2.18094			MBC	58296B
Arecoideae	Cocoseae	Attaleinae	Attalea	phalerata	2.24	0.02	2.75	2.19072		2	RBGK	2006-1186
Calamoideae	Lepidocaryeae	Raphiinae	Raphia	farinifera	2.25	0	3.91	2.2005	32	2	RBGK	2006-1185
Arecoideae	Cocoseae	Attaleinae	Syagrus	kellyana	2.25	0.03	3.01	2.2005			MBC	97290F
Arecoideae	Cocoseae	Bactridinae	Acrocomia	totai	2.27	0.25	4.83	2.22006		2	RBGK	2007-146
Arecoideae	Cocoseae	Bactridinae	Astrocaryum	alatum	2.31	0.01	3.33	2.25918		2	MBC	2004-0919G
Arecoideae	Cocoseae	Attaleinae	Attalea	crassipatha	2.31	0.01	3.16	2.25918			MBC	01409A
Arecoideae	Cocoseae	Attaleinae	Attalea	phalerata	2.31	0.01	3.54	2.25918		2	MBC	9381
Arecoideae	Cocoseae	Attaleinae	Syagrus	schizophylla	2.31	0.02	3.3	2.25918	32	2	RBGK	1975-2276
Calamoideae	Calameae	Calaminae	Calamus	vitiensis	2.32	0	3.7	2.26896			MBC	200090002
Arecoideae	Euterpeae	-	Prestoea	acuminata	2.33	0.02	2.09	2.27874		2	RBGK	1989-565
Arecoideae	Cocoseae	Attaleinae	Syagrus	cocoides	2.33	0.02	2.94	2.27874			MBC	94795D
Arecoideae	Areceae	Oncospermatinae	Acanthophoenix	rousselii	2.34	0.01	2.85	2.28852		2	RBGK	2006-1013
Arecoideae	Areceae	Oncospermatinae	Oncosperma	tigillarium	2.35	0.03	1.8	2.2983	32	0	PBG	n.a.
Ceroxyloideae	Cyclospatheae	-	Pseudophoenix	vinifera	2.36	0.01	2.63	2.30808	34	2	MBC	971637A
Arecoideae	Cocoseae	Bactridinae	Astrocaryum	mexicanum	2.37	0.02	3.6	2.31786	30	2	FTBG	931041D
Arecoideae	Areceae	Basseliniinae	Basselinia	pancheri	2.37	0.09	3.01	2.31786		2	PBG	n.a.
Calamoideae	Calameae	Calaminae	Calamus	caryotoides	2.37	0.05	3.54	2.31786	26	2	MBC	2008-0323B
Arecoideae	Cocoseae	Bactridinae	Astrocaryum	standleyanum	2.38	0.05	3.19	2.32764			MBC	2004-0883F
Arecoideae	Areceae	-	Clinostigma	harlandii	2.38	0	2.63	2.32764		2	PBG	n.a.
Arecoideae	Areceae	Basseliniinae	Cyphosperma	naboutinense	2.38	0	3.79	2.32764		2	PBG	n.a.
Arecoideae	Chamaedoreeae	-	Gaussia	gomez-pompae	2.38	0.12	3.56	2.32764			MBC	20090573D
Arecoideae	Cocoseae	Bactridinae	Astrocaryum	murumuru	2.39	0.02	4.32	2.33742		2	RBGK	2005-2301
Arecoideae	Chamaedoreeae	-	Gaussia	attenuata	2.39	0.02	2.18	2.33742	28	2	MBC	2003-0651A
Arecoideae	Chamaedoreeae	-	Gaussia	attenuata	2.39	0.03	4.01	2.33742	28	2	RBGK	1966-56902
Arecoideae	Chamaedoreeae	-	Gaussia	princeps	2.41	0.09	3.07	2.35698			MBC	20060732
Arecoideae	Areceae	-	Dransfieldia	micrantha	2.43	0.03	3.3	2.37654		2	PBG	n.a.
Arecoideae	Cocoseae	Attaleinae	Syagrus	romanzoffiana	2.44	0.05	2.58	2.38632	32	2	MBC	97288M
Arecoideae	Areceae	Ptychospermatinae	Adonidia	merrillii	2.45	0.02	2.33	2.3961	32	2	RBGK	2003-3445
Arecoideae	Areceae	-	Clinostigma	savoryanum	2.45	0.02	2.75	2.3961	32	2	PBG	2007-00358
Arecoideae	Cocoseae	Attaleinae	Syagrus	romanzoffiana	2.45	0.05	2.51	2.3961	32	2	MBC	2002-0840F
Coryphoideae	Borasseae	Lataniinae	Latania	verschaffeltii	2.46	0.01	3.05	2.40588	28	2	FTBG	991939B
Arecoideae	Cocoseae	Attaleinae	Attalea	cohune	2.47	0.04	3.56	2.41566	32	2	MBC	975K
Coryphoideae	Caryoteae	-	Arenga	pinnata	2.49	0.01	3.31	2.43522	32	2	RBGK	2003-950
Coryphoideae	Borasseae	Lataniinae	Latania	loddigesii	2.49	0	3.27	2.43522	28	2	RBGK	2000-827
Arecoideae	Areceae	-	Clinostigma	ponapense	2.51	0	2.48	2.45478		2	PBG	n.a.
Arecoideae	Areceae	Oncospermatinae	Oncosperma	tigillarium	2.51	0.01	2.1	2.45478	32	2	MBC	98179
Arecoideae	Cocoseae	Attaleinae	Syagrus	cearensis	2.525	0.09	4.04	2.46945			MBC	94652A
Coryphoideae	Caryoteae	-	Arenga	caudata	2.54	0.03	2.6	2.48412		4	RBGK	1986-3157
Arecoideae	Areceae	Ptychospermatinae	Balaka	seemannii	2.55	0.01	2.53	2.4939		2	PBG	n.a.
Arecoideae	Areceae	Basseliniinae	Burretiokentia	hapala	2.55	0.01	3.49	2.4939		2	PBG	n.a.
Arecoideae	Areceae	-	Hydriastele	beguinii	2.55	0.02	3.44	2.4939	32	2	FTBG	2000-1052A
Arecoideae	Areceae	Oncospermatinae	Acanthophoenix	crinita	2.56	0.02	2.36	2.50368		2	PBG	n.a.
Arecoideae	Cocoseae	Attaleinae	Syagrus	coronata	2.56	0.03	3.42	2.50368	32	2	MBC	92146J
Coryphoideae	Caryoteae	-	Arenga	engleri	2.57	0.02	3.16	2.51346	32	2	RBGK	1966-50601
Arecoideae	Cocoseae	Bactridinae	Desmoncus	chinantlensis	2.57	0.02	3.77	2.51346			MBC	2008-0688
Arecoideae	Chamaedoreeae	-	Chamaedorea	tuerckheimii	2.58	0.06	3.08	2.52324			PBG	n.a.
Arecoideae	Areceae	-	Loxococcus	rupicola	2.58	0.04	2.69	2.52324	32	2	PBG	n.a.
Arecoideae	Areceae	Ptychospermatinae	Ponapea	ledermanniana	2.58	0.02	2.71	2.52324		2	PBG	n.a.
Arecoideae	Areceae	Oncospermatinae	Acanthophoenix	rubra	2.59	0.01	2.29	2.53302	36	2	PBG	n.a.
Arecoideae	Geonomateae	-	Asterogyne	spicata	2.59	0.01	3.16	2.53302		2	PBG	n.a.
Coryphoideae	Borasseae	Lataniinae	Latania	lontaroides	2.59	0	2.57	2.53302	28	2	RBGK	2009-3263
Arecoideae	Chamaedoreeae	-	Chamaedorea	glaucifolia	2.6	0	2.23	2.5428	26	2	PBG	n.a.
Arecoideae	Areceae	Carpoxylinae	Neoveitchia	storckii	2.6	0.04	2.36	2.5428		2	PBG	n.a.
Arecoideae	Chamaedoreeae	-	Gaussia	spirituana	2.61	0.01	3.39	2.55258			FTBG	941195A
Coryphoideae	Caryoteae	-	Arenga	caudata	2.62	0.05	2.59	2.56236			RBGK	1988-3432
Arecoideae	Areceae	Basseliniinae	Cyphophoenix	alba	2.63	0.03	2.35	2.57214		2	PBG	2007-00348
Coryphoideae	Caryoteae	-	Arenga	hookeriana	2.64	0.02	2.46	2.58192		2	RBGK	1985-1492
Arecoideae	Areceae	-	Clinostigma	savoryanum	2.65	0.03	3.16	2.5917	32	2	PBG	n.a.
Arecoideae	Cocoseae	Bactridinae	Aiphanes	eggersii	2.66	0.01	3.86	2.60148		2	PBG	n.a.
Arecoideae	Areceae	Archontophoenicinae	Kentiopsis	oliviformis	2.68	0.01	3.01	2.62104	32	2	PBG	2007-00253
Arecoideae	Cocoseae	Bactridinae	Desmoncus	chinantlensis	2.7	0.02	2.65	2.6406			MBC	99720A
Arecoideae	Areceae	Basseliniinae	Burretiokentia	dumasii	2.71	0	3.83	2.65038		2	PBG	n.a.
Arecoideae	Cocoseae	Bactridinae	Desmoncus	orthacanthos	2.71	0.02	2.48	2.65038			MBC	2010-0623
Arecoideae	Geonomateae	-	Geonoma	interrupta	2.73	0.04	2.83	2.66994	28	2	MBC	2007-0589D
Coryphoideae	Caryoteae	-	Arenga	westerhoutii	2.74	0.01	3.19	2.67972	32	2	MBC	95259
Arecoideae	Areceae	Rhopalostylidinae	Hedyscepe	canterburyana	2.74	0.01	2.25	2.67972		2	RBGK	2004-157
Coryphoideae	Caryoteae	-	Arenga	pinnata	2.76	0.01	3.7	2.69928	32	2	MBC	981815L
Arecoideae	Areceae	Basseliniinae	Burretiokentia	hapala	2.76	0.03	2.27	2.69928		2	PBG	2007-00376
Arecoideae	Areceae	-	Hydriastele	rheophytica	2.76	0.03	2.49	2.69928		2	PBG	n.a.
Arecoideae	Areceae	Ptychospermatinae	Ponapea	ledermanniana	2.77	0	2.48	2.70906		2	FTBG	2008-1090G
Arecoideae	Areceae	-	Hydriastele	wendlandiana	2.78	0.01	3.01	2.71884	32	2	RBGK	1964-7901
Arecoideae	Areceae	Carpoxylinae	Neoveitchia	storckii	2.79	0.06	2.68	2.72862		2	FTBG	20020195B
Arecoideae	Cocoseae	Attaleinae	Parajubaea	cocoides	2.8	0	2.89	2.7384	32	2	RBGK	204-2103
Coryphoideae	Caryoteae	-	Arenga	engleri	2.81	0	3.34	2.74818	32	2	MBC	n.a.
Arecoideae	Areceae	Archontophoenicinae	Kentiopsis	pyriformis	2.84	0.01	3.11	2.77752		2	PBG	2007-00252
Arecoideae	Chamaedoreeae	-	Chamaedorea	adscendens	2.845	0.03	3.36	2.78241			FTBG	96522B
Coryphoideae	Caryoteae	-	Arenga	obtusifolia	2.85	0.06	3.31	2.7873	32	2	MBC	982014A
Arecoideae	Cocoseae	Attaleinae	Syagrus	orinocensis	2.85	0.01	3.49	2.7873	32	2	MBC	94586T
Arecoideae	Chamaedoreeae	-	Chamaedorea	fragrans	2.865	0	3.44	2.80197			FTBG	75330C
Arecoideae	Areceae	Basseliniinae	Cyphophoenix	alba	2.87	0	2.67	2.80686		2	PBG	2007-04277
Arecoideae	Cocoseae	Attaleinae	Syagrus	vermicularis	2.87	0.02	2.38	2.80686			MBC	2007-0849B
Arecoideae	Areceae	Basseliniinae	Physokentia	insolita	2.9	0	3.09	2.8362		2	PBG	n.a.
Arecoideae	Chamaedoreeae	-	Synechanthus	fibrosus	2.9	0.01	2.89	2.8362	32	2	RBGK	2004-792
Arecoideae	Cocoseae	Attaleinae	Syagrus	vermicularis	2.955	0.06	2.42	2.88999			MBC	2007-0849A
Arecoideae	Areceae	Ptychospermatinae	Balaka	longirostris	2.96	0.01	2.94	2.89488		2	PBG	2009-02411
Arecoideae	Cocoseae	Attaleinae	Parajubaea	torallyi	2.96	0.01	2.63	2.89488		2	RBGK	1992-3858
Arecoideae	Areceae	Ptychospermatinae	Balaka	microcarpa	2.97	0.02	3.28	2.90466		2	PBG	n.a.
Arecoideae	Chamaedoreeae	-	Chamaedorea	woodsoniana	2.99	0.02	3.42	2.92422			RBGK	1994-2176
Arecoideae	Cocoseae	Attaleinae	Cocos	nucifera	2.99	0	2.39	2.92422	32	2	RBGK	1969-4480
Arecoideae	Cocoseae	Bactridinae	Aiphanes	erosa	3	0	2.86	2.934			PBG	n.a.
Arecoideae	Areceae	Archontophoenicinae	Chambeyronia	macrocarpa	3	0.03	2.97	2.934	32	2	RBGK	1997-4598
Coryphoideae	Caryoteae	-	Arenga	disticha	3.02	0.02	2.36	2.95356	32	2	RBGK	2002-2888
Arecoideae	Areceae	Rhopalostylidinae	Rhopalostylis	sapida	3.02	0.01	2.58	2.95356		2	RBGK	2010-2373
Arecoideae	Areceae	Rhopalostylidinae	Rhopalostylis	baueri	3.03	0.03	2.52	2.96334	32	2	RBGK	1984-4295
Arecoideae	Cocoseae	Bactridinae	Aiphanes	minima	3.05	0.02	2.98	2.9829	30	2	RBGK	1966-28815
Arecoideae	Areceae	Archontophoenicinae	Chambeyronia	macrocarpa	3.06	0.02	2.56	2.99268	32	2	MBC	2000-9505S
Arecoideae	Areceae	Linospadicinae	Howea	belmoreana	3.08	0.01	2.39	3.01224	32	2	RBGK	2005-1160
Arecoideae	Areceae	Archontophoenicinae	Actinorhytis	calapparia	3.09	0	2.67	3.02202		2	PBG	n.a.
Arecoideae	Geonomateae		Geonoma	chococola	3.09	0.02	3.58	3.02202		2	PBG	n.a.
Arecoideae	Areceae	Ptychospermatinae	Ptychosperma	elegans	3.09	0	2.76	3.02202	32	2	RBGK	1953-58201
Arecoideae	Areceae	Basseliniinae	Cyphophoenix	nucele	3.1	0.05	3.2	3.0318		2	PBG	n.a.
Coryphoideae	Borasseae	Hyphaeninae	Hyphaene	thebaica	3.1	0.04	2.69	3.0318	36	2	MBC	20040053B
Coryphoideae	Caryoteae	-	Arenga	tremula	3.11	0.01	2.81	3.04158	32	2	MBC	951090A
Coryphoideae	Caryoteae	-	Arenga	densiflora	3.11	0	4.12	3.04158	32	2	RBGK	1973-12609
Coryphoideae	Borasseae	Lataniinae	Lodoicea	maldivica	3.11	0	3.66	3.04158		2	RBGK	1994-3231
Coryphoideae	Trachycarpeae	Livistoninae	Saribus	rotundifolius	3.11	0	2.73	3.04158	36	2	PBG	n.a.
Arecoideae	Areceae	-	Hydriastele	wendlandiana	3.12	0.02	1.88	3.05136			FTBG	F63175M
Arecoideae	Areceae	Ptychospermatinae	Veitchia	subdisticha	3.12	0.04	3.86	3.05136		2	RBGK	2009-3258
Arecoideae	Cocoseae	Attaleinae	Syagrus	stenopetala	3.13	0.02	3.15	3.06114			MBC	94577N
Arecoideae	Areceae	Ptychospermatinae	Ptychosperma	furcatum	3.15	0.01	3.58	3.0807		2	RBGK	2009-3579
Coryphoideae	Caryoteae	-	Arenga	undulatifolia	3.16	0.01	2.38	3.09048	32	2	FTBG	RH175A
Arecoideae	Areceae	Ptychospermatinae	Veitchia	winin	3.16	0	4.09	3.09048		2	RBGK	2000-831
Arecoideae	Areceae	Archontophoenicinae	Actinokentia	divaricata	3.18	0.05	3.42	3.11004	32	2	PBG	2008-01251
Arecoideae	Areceae	Arecinae	Areca	vestiaria	3.18	0.01	4.02	3.11004			PBG	n.a.
Coryphoideae	Cryosophileae	-	Leucothrinax	morrisii	3.18	0.03	3.58	3.11004	36	2	PMNGF	XX-0-FRP-18595
Arecoideae	Oranieae	-	Orania	ravaka	3.19	0.01	2.67	3.11982		2	PBG	2007-00502
Arecoideae	Chamaedoreeae	-	Hyophorbe	indica	3.2	0.06	3.88	3.1296	36	2	MBC	95124A
Arecoideae	Areceae	Ptychospermatinae	Ptychosperma	macarthurii	3.21	0.02	2.65	3.13938	32	2	MBC	981545A
Arecoideae	Oranieae	-	Orania	longisquama	3.23	0.02	2.68	3.15894	32	2	PBG	n.a.
Arecoideae	Areceae	Ptychospermatinae	Ptychosperma	waitianum	3.23	0.02	2.13	3.15894			MBC	81591E
Arecoideae	Areceae	Ptychospermatinae	Veitchia	spiralis	3.27	0.02	2.34	3.19806			MBC	961336K
Arecoideae	Areceae	Ptychospermatinae	Veitchia	winin	3.27	0.03	3.02	3.19806		2	MBC	96134
Arecoideae	Euterpeae	-	Oenocarpus	distichus	3.29	0.07	2.63	3.21762		2	PBG	n.a.
Coryphoideae	Caryoteae	-	Arenga	microcarpa	3.3	0.07	3.49	3.2274			MBC	96188R
Arecoideae	Areceae	Ptychospermatinae	Ptychosperma	salomonense	3.31	0.02	3.17	3.23718			FTBG	951013F
Coryphoideae	Caryoteae	-	Arenga	microcarpa	3.32	0.03	2.14	3.24696			MBC	9617F
Arecoideae	Areceae	Ptychospermatinae	Veitchia	arecina	3.34	0.01	2.44	3.26652	32	2	MBC	941582
Arecoideae	Areceae	Ptychospermatinae	Balaka	insularis	3.35	0.05	3.28	3.2763	32	2	PBG	2009-02411
Arecoideae	Chamaedoreeae	-	Chamaedorea	tepejilote	3.355	0	3.59	3.28119			MBC	2008-0737C
Arecoideae	Areceae	Archontophoenicinae	Actinokentia	divaricata	3.36	0.01	3.43	3.28608	32	2	PBG	2008-01251
Arecoideae	Cocoseae	Bactridinae	Bactris	grayumi	3.37	0.01	3.25	3.29586			PBG	n.a.
Arecoideae	Oranieae	-	Orania	ravaka	3.37	0.01	3.94	3.29586		2	PBG	2007-04300
Arecoideae	Areceae	Ptychospermatinae	Veitchia	macdanielsii	3.37	0.02	3.15	3.29586		2	RBGK	1984-531
Arecoideae	Chamaedoreeae	-	Chamaedorea	tepejilote	3.39	0	3.07	3.31542			RBGK	1999-4298
Coryphoideae	Borasseae	Hyphaeninae	Hyphaene	dichotoma	3.4	0.01	2.93	3.3252		2	FTBG	64111A
Arecoideae	Chamaedoreeae	-	Chamaedorea	geonomiformis	3.41	0.01	2.89	3.33498			PBG	n.a.
Arecoideae	Areceae	Clinospermatinae	Clinosperma	bracteale	3.42	0.05	3.78	3.34476		2	PBG	n.a.
Arecoideae	Chamaedoreeae	-	Chamaedorea	oblongata	3.43	0	3.07	3.35454			RBGK	1994-2151
Coryphoideae	Cryosophileae	-	Thrinax	morrisii	3.45	0	2.67	3.3741		2	RBGK	1995-4004
Arecoideae	Roystoneeae	-	Roystonea	regia	3.48	0.03	3.87	3.40344		2	RBGK	2007-182
Arecoideae	Areceae	Linospadicinae	Howea	forsteriana	3.5	0.01	2.28	3.423	32	2	RBGK	2004-159
Arecoideae	Areceae	Ptychospermatinae	Balaka	insularis	3.52	0	2.79	3.44256	32	2	PBG	2008-013
Arecoideae	Areceae	Ptychospermatinae	Carpentaria	acuminata	3.52	0.02	2.47	3.44256	32	2	RBGK	2008-244
Arecoideae	Areceae	-	Heterospathe	macgregorii	3.53	0	2.26	3.45234		2	RBGK	1996-935
Coryphoideae	Caryoteae	-	Arenga	porphyrocarpa	3.58	0.1	2.63	3.50124		2	RBGK	1969-5790
Coryphoideae	Borasseae	Hyphaeninae	Hyphaene	coriacea	3.6	0.01	2.54	3.5208	36	2	MBC	2001-126E
Arecoideae	Areceae	Archontophoenicinae	Chambeyronia	lepidota	3.62	0.01	4.32	3.54036		2	PBG	n.a.
Arecoideae	Roystoneeae	-	Roystonea	regia	3.67	0.01	2.67	3.58926	36	2	MBC	2009-02402C
Arecoideae	Cocoseae	Bactridinae	Bactris	mexicana	3.68	0.01	3.12	3.59904			MBC	n.a.
Arecoideae	Areceae	Archontophoenicinae	Archontophoenix	alexandrae	3.71	0.01	2.3	3.62838	32	2	MBC	94147C
Arecoideae	Roystoneeae	-	Roystonea	oleracea	3.73	0.02	2.86	3.64794	36	2	MBC	n.a.
Arecoideae	Cocoseae	Bactridinae	Bactris	mexicana	3.74	0.02	3.1	3.65772			MBC	57705E
Arecoideae	Roystoneeae	-	Roystonea	princeps	3.75	0.03	3.28	3.6675	36	2	MBC	76646B
Arecoideae	Roystoneeae	-	Roystonea	altissima	3.76	0.01	2.51	3.67728	36	2	MBC	951477N
Arecoideae	Roystoneeae	-	Roystonea	borinquena	3.76	0.01	1.97	3.67728		2	MBC	20030307P
Arecoideae	Roystoneeae	-	Roystonea	lenis	3.76	0.02	2.82	3.67728			MBC	2006-0242D
Coryphoideae	Borasseae	Hyphaeninae	Hyphaene	guineensis	3.77	0.02	3.58	3.68706	36	2	RBGK	2003-2547
Arecoideae	Areceae	-	Iguanura	spectabilis	3.78	0.04	2.52	3.69684		2	PBG	n.a.
Arecoideae	Cocoseae	Bactridinae	Bactris	mexicana	3.8	0.02	2.8	3.7164			MBC	n.a.
Arecoideae	Roystoneeae	-	Roystonea	borinquena	3.81	0.02	2.25	3.72618		2	RBGK	2008-1068
Arecoideae	Areceae	Archontophoenicinae	Archontophoenix	alexandrae	3.82	0	3.65	3.73596	32	2	RBGK	2010-2376
Arecoideae	Euterpeae	-	Prestoea	ensiformis	3.84	0	2.67	3.75552	36	2	PBG	n.a.
Arecoideae	Areceae	Linospadicinae	Calyptrocalyx	elegans	3.88	0.01	3.83	3.79464		2	PBG	2007-00371
Arecoideae	Euterpeae	-	Euterpe	edulis	3.88	0.04	2.15	3.79464		2	PBG	n.a.
Arecoideae	Areceae	Linospadicinae	Calyptrocalyx	polyphyllus	3.89	0.01	2.33	3.80442		2	PBG	2007-00368
Arecoideae	Areceae	-	Rhopaloblaste	singaporensis	3.9	0.02	2.86	3.8142		2	PBG	2008-01296
Arecoideae	Areceae	Ptychospermatinae	Ptychococcus	paradoxus	3.91	0.02	2.26	3.82398		2	PBG	n.a.
Arecoideae	Areceae	Linospadicinae	Linospadix	minor	3.92	0.015	2.78	3.83376	32	2	RBGK	2008-261
Arecoideae	Cocoseae	Bactridinae	Bactris	macana	3.93	0.05	2.87	3.84354			PBG	n.a.
Arecoideae	Euterpeae	-	Euterpe	oleracea	3.97	0.02	3.67	3.88266	36	2	PBG	n.a.
Coryphoideae	Trachycarpeae	Rhapidinae	Rhapis	gracilis	3.99	0.02	2.28	3.90222		4	PBG	n.a.
Arecoideae	Areceae	-	Cyrtostachys	elegans	4.02	0.02	4.12	3.93156	32	2	PBG	n.a.
Arecoideae	Oranieae	-	Orania	palindan	4.02	0.05	2.53	3.93156	32	2	FTBG	85370A
Arecoideae	Areceae	Ptychospermatinae	Drymophloeus	oliviformis	4.04	0.02	2.72	3.95112		2	PBG	n.a.
Arecoideae	Areceae	Linospadicinae	Calyptrocalyx	polyphyllus	4.06	0.02	2.33	3.97068		2	PBG	n.a.
Arecoideae	Areceae	Archontophoenicinae	Archontophoenix	cunninghamiana	4.08	0	3.25	3.99024		2	RBGK	2010-2375
Coryphoideae	Cryosophileae	-	Hemithrinax	ekmaniana	4.08	0.01	3.32	3.99024		2	MBC	96331D
Coryphoideae	Trachycarpeae	Rhapidinae	Trachycarpus	nanus	4.11	0	3.08	4.01958	36	2	RBGK	2012-750
Arecoideae	Chamaedoreeae	-	Chamaedorea	allenii	4.12	0.01	2.91	4.02936			PBG	n.a.
Arecoideae	Areceae	Ptychospermatinae	Wodyetia	bifurcata	4.14	0.11	2.39	4.04892	32	2	RBGK	2006-1659
Arecoideae	Areceae	-	Rhopaloblaste	singaporensis	4.15	0.02	3.04	4.0587		2	PBG	2008-01296
Arecoideae	Areceae	-	Cyrtostachys	loriae	4.17	0.04	3.32	4.07826			FTBG	81225D
Arecoideae	Areceae	Linospadicinae	Linospadix	monostachyus	4.22	0.01	4.83	4.12716		2	PBG	n.a.
Coryphoideae	Trachycarpeae	Rhapidinae	Trachycarpus	fortunei	4.25	0.05	2.74	4.1565	36	2	RBGK	1990-1990
Arecoideae	Areceae	Arecinae	Areca	guppyana	4.26	0.02	2.58	4.16628			PBG	n.a.
Arecoideae	Areceae	-	Cyrtostachys	renda	4.26	0.02	2.49	4.16628	32	2	RBGK	1982-5882
Arecoideae	Areceae	Arecinae	Areca	subacaulis	4.3	0.04	2.33	4.2054		2	PBG	n.a.
Arecoideae	Areceae	-	Iguanura	geonomiformis	4.32	0.03	2.9	4.22496		2	RBGK	1985-1491
Arecoideae	Cocoseae	Bactridinae	Bactris	gasipaes	4.35	0.01	2.58	4.2543	30	2	PBG	n.a.
Arecoideae	Areceae	Ptychospermatinae	Normanbya	normanbyi	4.36	0.01	1.67	4.26408		2	RBGK	2015-1783
Arecoideae	Areceae	-	Iguanura	tenuis	4.43	0.02	3.36	4.33254		2	PBG	n.a.
Coryphoideae	Caryoteae	-	Arenga	caudata	4.47	0.01	3.12	4.37166	64	4	FTBG	58975A
Coryphoideae	Cryosophileae	-	Schippia	concolor	4.69	0.01	2.51	4.58682	36	2	PBG	n.a.
Arecoideae	Iriarteeae	-	Dictyocaryum	lamarckianum	4.72	0.02	3.72	4.61616		2	PBG	n.a.
Arecoideae	Areceae	-	Hydriastele	pinangoides	4.74	0.05	2.73	4.63572		2	PBG	n.a.
Arecoideae	Pelagodoxeae	-	Pelagodoxa	henryana	4.75	0.03	2.69	4.6455	32	2	RBGK	1988-2935
Coryphoideae	Trachycarpeae	Rhapidinae	Rhapidophyllum	hystrix	4.76	0	2.48	4.65528	36	2	RBGK	1967-162
Arecoideae	Areceae	Linospadicinae	Laccospadix	australasicus	4.83	0.01	3.68	4.72374	32	2	PBG	2007-04307
Coryphoideae	Cryosophileae	-	Schippia	concolor	4.86	0.02	3.78	4.75308	36	2	PBG	n.a.
Coryphoideae	Trachycarpeae	Rhapidinae	Rhapis	humilis	4.88	0.05	2.96	4.77264	72	4	PBG	n.a.
Coryphoideae	Trachycarpeae	Rhapidinae	Rhapis	humilis	4.89	0.02	2.51	4.78242	72	4	FTBG	71440A
Arecoideae	Areceae	Linospadicinae	Calyptrocalyx	leptostachys	5.03	0	4.12	4.91934	32	2	PBG	n.a.
Coryphoideae	Cryosophileae	-	Thrinax	parviflora	5.04	0.03	2.62	4.92912	36	2	MBC	931012A
Arecoideae	Oranieae	-	Orania	regalis	5.07	0	2.63	4.95846		2	PMNGF	0-22784-5
Arecoideae	Areceae	Linospadicinae	Calyptrocalyx	awa	5.12	0.01	3.42	5.00736		2	PBG	n.a.
Arecoideae	Areceae	Linospadicinae	Calyptrocalyx	awa	5.17	0.01	2.86	5.05626		2	PBG	2008-01255
Arecoideae	Areceae	Ptychospermatinae	Brassiophoenix	schumannii	5.2	0.02	2.27	5.0856	32	2	PBG	n.a.
Coryphoideae	Trachycarpeae	Rhapidinae	Rhapis	subtilis	5.25	0.02	2.34	5.1345	36	2	RBGK	1995-4001
Arecoideae	Areceae	Ptychospermatinae	Brassiophoenix	drymophloeoides	5.31	0.03	2.76	5.19318		2	PBG	n.a.
Coryphoideae	Trachycarpeae	Rhapidinae	Rhapis	subtilis	5.32	0.01	2.44	5.20296	36	2	MBC	99905B
Arecoideae	Cocoseae	Attaleinae	Allagoptera	caudescens	5.33	0.02	2.43	5.21274	32	2	PBG	n.a.
Coryphoideae	Cryosophileae	-	Thrinax	radiata	5.34	0.04	2.68	5.22252	36	2	RBGK	1993-47301
Arecoideae	Areceae	Ptychospermatinae	Brassiophoenix	schumannii	5.37	0.09	2.35	5.25186	32	2	PBG	2007-03976
Arecoideae	Areceae	-	Iguanura	bicornis	5.37	0.01	3.15	5.25186		2	PBG	n.a.
Arecoideae	Iriarteeae	-	Wettinia	hirsuta	5.41	0.04	2.34	5.29098		2	PBG	2008-01298
Coryphoideae	Cryosophileae	-	Zombia	antillarum	5.42	0.03	3.09	5.30076	36	2	RBGK	1995-3267
Arecoideae	Geonomateae	Livistoninae	Pholidostachys	pulchra	5.45	0.03	2.84	5.3301		2	PBG	n.a.
Calamoideae	Calameae	Plectocomiinae	Plectocomia	elongata	5.67	0.03	3.46	5.54526			MBC	2006-15D
Coryphoideae	Trachycarpeae	Rhapidinae	Guihaia	grossifibrosa	5.7	0	3.91	5.5746		2	PBG	n.a.
Calamoideae	Calameae	Plectocomiinae	Plectocomia	elongata	5.73	0.02	2.89	5.60394			MBC	2000-706A
Arecoideae	Areceae	Linospadicinae	Calyptrocalyx	pachystachys	5.76	0	3.06	5.63328		2	PBG	n.a.
Arecoideae	Manicarieae	-	Hyospathe	elegans	5.81	0.04	2.47	5.68218		2	PBG	n.a.
Arecoideae	Areceae	Arecinae	Pinanga	cf. limosa?	5.85	0	n.a.	5.7213			FIELDWORK	NN18370
Arecoideae	Manicarieae	-	Hyospathe	elegans	5.92	0.09	3.88	5.78976		2	PBG	2010-03393
Arecoideae	Areceae	Arecinae	Pinanga	javana	6.155	0.045	3.34	6.01959			FIELDWORK	WJB 1461
Arecoideae	Euterpeae	-	Neonicholsonia	watsonii	6.16	0.03	2.63	6.02448	36	2	RBGK	1991-1084
Coryphoideae	Cryosophileae	-	Chelyocarpus	ulei	6.2	0.03	2.64	6.0636			FTBG	67291D
Coryphoideae	Cryosophileae	-	Coccothrinax	argentea	6.31	0.07	4.66	6.17118	36	2	RBGK	1995-4002
Coryphoideae	Caryoteae	-	Caryota	gigas	6.33	0.05	3.75	6.19074			MBC	99900A
Coryphoideae	Caryoteae	-	Caryota	urens	6.33	0	1.82	6.19074	34	2	RBGK	2002-3115
Coryphoideae	Cryosophileae	-	Coccothrinax	miraguama	6.49	0.05	3.36	6.34722	36	2	RBGK	2006-1651
Coryphoideae	Cryosophileae	-	Coccothrinax	miraguama subsp. havanensis	6.5	0.04	2	6.357			MBC	96268P
Coryphoideae	Cryosophileae	-	Coccothrinax	ekmanii	6.52	0.03	2.55	6.37656			MBC	83205H
Coryphoideae	Cryosophileae	-	Coccothrinax	litoralis	6.525	0.1	2.65	6.38145	36	2	MBC	9378A
Coryphoideae	Cryosophileae	-	Coccothrinax	jamaicensis	6.58	0.01	3.22	6.43524			MBC	931006B
Coryphoideae	Cryosophileae	-	Coccothrinax	fragrans	6.58	0.01	2.84	6.43524		2	RBGK	1994-6804
Coryphoideae	Cryosophileae	-	Coccothrinax	jamaicensis	6.59	0.02	2.85	6.44502			MBC	931006D
Coryphoideae	Borasseae	Lataniinae	Borassodendron	machadonis	6.64	0.01	3.84	6.49392		2	RBGK	1989-3394
Coryphoideae	Cryosophileae	-	Coccothrinax	barbadensis	6.65	0.09	2.78	6.5037	36	2	RBGK	1966-56702
Coryphoideae	Cryosophileae	-	Coccothrinax	scoparia	6.66	0.04	2.59	6.51348			MBC	96354D
Coryphoideae	Caryoteae	-	Caryota	ophiopellis	6.68	0.05	3.89	6.53304			FTBG	992047E
Arecoideae	Iriarteeae	-	Socratea	hecatonandra	6.68	0	4.09	6.53304		2	PBG	n.a.
Arecoideae	Iriarteeae	-	Socratea	salazarii	6.78	0	3.27	6.63084		2	PBG	n.a.
Calamoideae	Lepidocaryeae	Mauritiinae	Mauritiella	armata	6.81	0.01	3.84	6.66018		2	PBG	n.a.
Coryphoideae	Caryoteae	-	Caryota	zebrina	6.86	0	4.01	6.70908		2	PBG	n.a.
Arecoideae	Areceae	Arecinae	Pinanga	caesia	6.865	0.09	3.1	6.71397			FTBG	2000-559C
Arecoideae	Areceae	Arecinae	Pinanga	heterophylla	6.88	0.04	2.79	6.72864			FIELDWORK	WJB 1440
Arecoideae	Areceae	Arecinae	Pinanga	insignis	6.95	0.02	3.06	6.7971			FIELDWORK	WJB 1469
Arecoideae	Areceae	Arecinae	Pinanga	sp.	7.015	0.035	3	6.86067			FIELDWORK	WJB 1441
Coryphoideae	Borasseae	Lataniinae	Borassodendron	machadonis	7.07	0.05	2.45	6.91446		2	PMNGF	n.a.
Arecoideae	Areceae	Arecinae	Pinanga	cf urosperma?	7.105	0	n.a.	6.94869			FIELDWORK	NN14565
Coryphoideae	Cryosophileae	-	Cryosophila	stauracantha	7.14	0.03	2.51	6.98292	36	2	PBG	n.a.
Arecoideae	Areceae	Arecinae	Pinanga	batanensis	7.155	0.08	3.42	6.99759			FIELDWORK	WJB 1468
Coryphoideae	Cryosophileae	-	Cryosophila	warscewiczii	7.2	0.04	2.42	7.0416		2	RBGK	1988-369
Arecoideae	Areceae	Arecinae	Pinanga	sp.	7.21	0.075	2.92	7.05138			FIELDWORK	WJB 1438
Arecoideae	Areceae	Arecinae	Pinanga	copelandii	7.21	0.025	3.3	7.05138			FIELDWORK	WJB 1463
Arecoideae	Areceae	Linospadicinae	Calyptrocalyx	micholitzii	7.28	0.1	2.39	7.11984		2	PBG	2008-01256
Arecoideae	Areceae	Arecinae	Pinanga	cf scortechinii?	7.285	0	n.a.	7.12473			FIELDWORK	NN14-44b
Coryphoideae	Cryosophileae	-	Itaya	amicorum	7.32	0.03	2.89	7.15896	36	2	FTBG	95130B
Arecoideae	Areceae	Arecinae	Pinanga	sp.	7.32	0.07	3.08	7.15896			FIELDWORK	SFC06823
Coryphoideae	Cryosophileae	-	Itaya	amicorum	7.35	0	4.04	7.1883	36	2	PBG	2007-00503
Coryphoideae	Cryosophileae	-	Cryosophila	nana	7.39	0.02	3.94	7.22742		2	PBG	n.a.
Coryphoideae	Cryosophileae	-	Chelyocarpus	chuco	7.47	0.04	2.43	7.30566		2	PBG	2008-01266
Arecoideae	Areceae	Arecinae	Pinanga	sp.	7.5	0.03	3.33	7.335			FIELDWORK	WJB 1437
Coryphoideae	Cryosophileae	-	Chelyocarpus	chuco	7.545	0.01	2.12	7.37901		2	FTBG	69423D
Arecoideae	Areceae	Arecinae	Pinanga	cf maculata?	7.59	0	n.a.	7.42302			FIELDWORK	NN18456
Arecoideae	Areceae	Arecinae	Pinanga	maculata	7.615	0.025	3.31	7.44747			FIELDWORK	WJB 1466
Coryphoideae	Cryosophileae	-	Chelyocarpus	chuco	7.62	0.05	3.18	7.45236		2	FTBG	69423D
Coryphoideae	Borasseae	Lataniinae	Borassus	madagascariensis	7.65	0.01	2.7	7.4817			MBC	951139D
Coryphoideae	Cryosophileae	-	Trithrinax	brasiliensis	7.74	0.04	3.06	7.56972	36	2	RBGK	1965-75314
Coryphoideae	Borasseae	Lataniinae	Borassus	flabellifer	7.75	0.03	3.58	7.5795	36	2	PMNGF	n.a.
Coryphoideae	Caryoteae	-	Caryota	mitis	7.88	0.04	3.58	7.70664	32	2	RBGK	1985-5037
Arecoideae	Iriarteeae	-	Wettinia	aequalis	7.89	0.02	1.97	7.71642		2	PBG	2009-02407
Coryphoideae	Borasseae	Lataniinae	Borassus	aethiopum	7.9	0.07	3.01	7.7262			MBC	2004-0051F
Arecoideae	Areceae	Arecinae	Pinanga	sp.	7.95	0.04	2.34	7.7751			FIELDWORK	SB247
Arecoideae	Areceae	Arecinae	Pinanga	philippinensis	8.04	0.01	4.27	7.86312			PBG	n.a.
Arecoideae	Iriarteeae	-	Wettinia	aequalis	8.05	0	3.77	7.8729		2	PBG	2009-02407
Arecoideae	Areceae	Arecinae	Nenga	pumila var. pachystachya	8.055	0.025	2.64	7.87779			FIELDWORK	SB245
Arecoideae	Areceae	Arecinae	Pinanga	elmeri	8.18	0.05	1.75	8.00004			FTBG	80742A
Arecoideae	Areceae	Arecinae	Pinanga	speciosa	8.24	0.125	2.96	8.05872			FIELDWORK	WJB 1445
Arecoideae	Areceae	Arecinae	Pinanga	curranii	8.265	0.015	2.57	8.08317			FIELDWORK	WJB 1464
Arecoideae	Areceae	Arecinae	Pinanga	cf curranii?	8.335	0	n.a.	8.15163			FIELDWORK	NN12475
Arecoideae	Areceae	Arecinae	Pinanga	rupestris	8.41	0.01	2.44	8.22498		2	PBG	n.a.
Coryphoideae	Cryosophileae	-	Trithrinax	schizophylla	8.42	0.02	2.83	8.23476		2	PBG	n.a.
Coryphoideae	Cryosophileae	-	Trithrinax	campestris	8.46	0.01	3.95	8.27388	36	2	PBG	n.a.
Arecoideae	Areceae	Arecinae	Pinanga	rupestris	8.495	0.005	2.52	8.30811			FIELDWORK	SB241
Arecoideae	Areceae	Arecinae	Pinanga	sp.	8.495	0.015	2.32	8.30811			FIELDWORK	WJB 1444
Arecoideae	Areceae	Arecinae	Pinanga	sp.	8.81	0.045	3.28	8.61618			FIELDWORK	WJB 1447
Arecoideae	Areceae	Arecinae	Nenga	pumila	8.92	0.01	3.87	8.72376	32	2	PBG	n.a.
Arecoideae	Areceae	Arecinae	Pinanga	jambusana	8.93	0.01	2.5	8.73354			FIELDWORK	SFC06813
Arecoideae	Areceae	Arecinae	Pinanga	densiflora	9.54	0.06	3.04	9.33012			FTBG	90125A
Coryphoideae	Caryoteae	-	Caryota	rumphiana	9.58	0.05	3.32	9.36924	34	2	MBC	2000-661H
Arecoideae	Areceae	Arecinae	Pinanga	ligulata	9.585	0.065	2.4	9.37413			FIELDWORK	SB246
Arecoideae	Areceae	Arecinae	Pinanga	coronata	9.66	0	1.81	9.44748	32	2	RBGK	1984-523
Arecoideae	Areceae	Arecinae	Pinanga	chaiana	9.735	0.045	3.56	9.52083			FIELDWORK	SFC07334 (MPG1600398)
Arecoideae	Areceae	Arecinae	Pinanga	mirabilis	10.175	0.015	2.72	9.95115			FIELDWORK	SFC07320 (MPG1100097)
Coryphoideae	Caryoteae	-	Caryota	maxima	10.19	0.14	2.54	9.96582			MBC	2003-927F
Arecoideae	Areceae	Arecinae	Pinanga	probably SFC07320 (P. mirabilis, see above)	10.265	0.025	2.62	10.0392			FIELDWORK	SFC07820
Arecoideae	Areceae	Arecinae	Pinanga	palustris	10.3	0.06	2.16	10.0734			FIELDWORK	WJB 1446
Arecoideae	Areceae	Arecinae	Pinanga	dicksonii	10.315	0.04	3.5	10.0881			FTBG	96722A
Arecoideae	Areceae	Arecinae	Nenga	gajah	10.66	0.05	2.07	10.4255		2	RBGK	1986-1008
Arecoideae	Areceae	Arecinae	Pinanga	adangensis	10.7	0.01	2.25	10.4646		2	PBG	n.a.
Arecoideae	Areceae	Arecinae	Pinanga	crassipes	10.805	0.04	2.97	10.5673			FIELDWORK	SB251
Arecoideae	Areceae	Arecinae	Pinanga	crassipes	10.805	0	2.59	10.5673			FIELDWORK	SFC06814
Arecoideae	Areceae	Arecinae	Pinanga	aristata	10.94	0.045	3.45	10.6993			FIELDWORK	WJB 1462
Arecoideae	Areceae	Arecinae	Pinanga	geonomiformis	10.975	0.04	3.06	10.7335			FIELDWORK	WJB 1449
Arecoideae	Areceae	Arecinae	Pinanga	salicifolia	11.03	0.025	2.61	10.7873			FIELDWORK	SFC06815
Arecoideae	Areceae	Arecinae	Pinanga	watanaiana	11.115	0.005	3.11	10.8705			FIELDWORK	WJB 1467
Arecoideae	Areceae	Arecinae	Pinanga	salicifolia	11.155	0.065	2.78	10.9096			FIELDWORK	SFC06825
Arecoideae	Areceae	Arecinae	Pinanga	crassipes	11.19	0.06	2.25	10.9438		2	PBG	n.a.
Arecoideae	Areceae	Arecinae	Pinanga	riparia	11.325	0.065	3.03	11.0758			FIELDWORK	WJB 1470
Arecoideae	Areceae	Arecinae	Pinanga	disticha	11.33	0.02	3.02	11.0807		2	PBG	n.a.
Arecoideae	Areceae	Arecinae	Pinanga	salicifolia	11.43	0.055	2.61	11.1785			FIELDWORK	SB244
Arecoideae	Areceae	Arecinae	Pinanga	minuta	11.455	0	2.71	11.203			FIELDWORK	SFC06822
Arecoideae	Areceae	Arecinae	Pinanga	lepidota	12.585	0.06	n.a.	12.3081			FIELDWORK	MPG1700008
Arecoideae	Areceae	Arecinae	Pinanga	variegata var. hallieriana	12.835	0.03	3.23	12.5526			FIELDWORK	SFC06818
Arecoideae	Areceae	Arecinae	Pinanga	pachyphylla	12.935	0.04	2.53	12.6504			FIELDWORK	SB243
Arecoideae	Areceae	Arecinae	Pinanga	paradoxa	13.155	0.04	2.5	12.8656			FIELDWORK	WJB 1465
Arecoideae	Cocoseae	Attaleinae	Jubaeopsis	caffra	13.17	0.02	2.75	12.8803	160-200	12	PBG	2007-00254
Arecoideae	Cocoseae	Attaleinae	Jubaeopsis	caffra	13.18	0.01	2.94	12.89	160-200	12	PBG	2007-00503
Arecoideae	Areceae	Arecinae	Pinanga	simplicifrons	13.195	0.035	3.27	12.9047			FIELDWORK	SFC06811
Arecoideae	Areceae	Arecinae	Pinanga	limbangensis	13.25	0.11	2.69	12.9585			FIELDWORK	SFC06824
Arecoideae	Areceae	Arecinae	Pinanga	veitchii	13.365	0.08	2.54	13.071			FIELDWORK	SFC06817
Arecoideae	Areceae	Arecinae	Pinanga	sp.	13.39	0.005	2.48	13.0954			FIELDWORK	SB250
Arecoideae	Areceae	Arecinae	Pinanga	veitchii	13.455	0.02	2.81	13.159			FIELDWORK	SB248
Arecoideae	Areceae	Arecinae	Pinanga	tomentella	13.58	0.005	3.35	13.2812			FIELDWORK	SFC06819
Arecoideae	Areceae	Arecinae	Pinanga	sp.	14.72	0.015	3.13	14.3962			FIELDWORK	SFC06820
Arecoideae	Areceae	Arecinae	Pinanga	auriculata var. auriculata	14.825	0.03	3.07	14.4988			FIELDWORK	SFC06812
Arecoideae	Areceae	Arecinae	Pinanga	lepidota	14.915	0.04	2.4	14.5869			FIELDWORK	SB249
Arecoideae	Areceae	Arecinae	Pinanga	ridleyana	15.33	0.115	3.05	14.9927			FIELDWORK	SFC06826
Arecoideae	Areceae	Arecinae	Pinanga	brevipes	15.525	0.105	2.37	15.1835			FIELDWORK	SFC07338 (MPG1100582)
Arecoideae	Areceae	Arecinae	Pinanga	sessilifolia	15.75	0	4.66	15.4035		2	PBG	n.a.
Arecoideae	Cocoseae	Attaleinae	Voanioala	gerardii	31.32	0.01	2.78	30.631	596	38	PBG	n.a.
