# Supplementary material for: The ecology of palm genomes: repeat‐associated genome size expansion is constrained by aridity
Source: New Phytol. 2022 Jul 7;236(2):433–46. doi: 10.1111/nph.18323 (PMC9796251; doi:10.1111/nph.18323)
Supplement: Supplementary file 2 — Dataset S2 Initial models and AICc tables showing model fit comparisons across all phylogenetic generalised least squares analyses, including the same models with different branch length multipliers and response variable transformations. [file NPH-236-433-s004.xlsx]

## Sheet: Information
New Phytologist Supporting Information (Dataset S2)
Article title:	The Ecology of Palm Genomes: Repeat-associated genome size expansion is constrained by aridity
Authors:	Rowan J. Schley, Jaume Pellicer, Xue-Jun Ge, Craig Barrett, Sidonie Bellot, Maïté S. Guignard, Petr Novák, Jan Suda, Donald Fraser, William J. Baker, Steven Dodsworth, Jiří Macas, Andrew R. Leitch, Ilia J. Leitch
Article acceptance date:	2022-05-18
Wherever red text is used in this document, this indicates that the text is a 'note' about the corresponding table, indicating information such as which transformations of variables were used
Throughout this document, in 'AICc tables' the model with the lowest AICc is emboldened, whereas in 'Initial models' the most significant terms are emboldened.
Highlighted text denotes when models had no significant terms

## Sheet: Genome_size~Climate
AICc table
Model_name	Degrees of freedom	Lambda_BL_Log_response_AICc	Delta_BL_Log_reponse_AICc	Lambda_BL_linear_response_AICc	Delta_BL_linear_response_AICc	Response	Terms
mod_env_1	8	371.889	497.907	1709.39	2026.67	Genome_size_Gbp	~Isothermality_BIO2_BIO7_100	Precipitation_of_Driest_Month	Min_Temperature_of_Coldest_Month	Precipitation_of_Wettest_Month	Precipitation_Seasonality_Coefficient_of_Variation	Precipitation_of_Coldest_Quarter	Elevation
mod_env_2	7	369.942	523.674	1707.35	2090.55	Genome_size_Gbp	~Isothermality_BIO2_BIO7_100	Precipitation_of_Driest_Month	Min_Temperature_of_Coldest_Month	Precipitation_of_Wettest_Month	Precipitation_Seasonality_Coefficient_of_Variation	Precipitation_of_Coldest_Quarter
mod_env_3	6	367.917	523.339	1705.46	2089.96	Genome_size_Gbp	~Isothermality_BIO2_BIO7_100	Precipitation_of_Driest_Month	Min_Temperature_of_Coldest_Month	Precipitation_of_Wettest_Month	Precipitation_Seasonality_Coefficient_of_Variation
mod_env_4	5	365.939	521.346	1703.68	2087.91	Genome_size_Gbp	~Isothermality_BIO2_BIO7_100	Precipitation_of_Driest_Month	Min_Temperature_of_Coldest_Month	Precipitation_Seasonality_Coefficient_of_Variation
mod_env_5	4	364.223	521.849	1701.63	2090.8	Genome_size_Gbp	~Precipitation_of_Driest_Month	Min_Temperature_of_Coldest_Month	Precipitation_Seasonality_Coefficient_of_Variation
mod_env_6	3	362.82	520.027	1700.24	2091.32	Genome_size_Gbp	~Precipitation_of_Driest_Month	Min_Temperature_of_Coldest_Month
mod_env_7	2	364.551	518.079	1698.66	2100.24	Genome_size_Gbp	~Precipitation_of_Driest_Month
Notes:
The transformation which best normalised our response variable is shown (Log, Columns C and D)) compared to a model with no response transformation (Columns E and F)
The model with the lowest AICc is emboldened
Lambda_BL' and 'Delta_BL' correspond to the lambda and delta branch transformations in caper, respectively.
Initial model
	Estimate (S.E.)	t-value	P-value
(Intercept)	0.692 (0.37)	1.863	0.063	Notes:
Isothermality_BIO2_BIO7_100	1.359x10-4 (0.003)	0.038	0.969	Here the initial model (mod_env_1) is shown, with significant terms emboldened
Precipitation_of_Driest_Month	1.706x10-3 (0.0008)	2.101	0.036
Min_Temperature_of_Coldest_Month	-9.796x10-4 (0.001)	-0.943	0.346
Precipitation_of_Wettest_Month	-1.396x10-4 (0.0003)	-0.427	0.669
Precipitation_Seasonality_Coefficient_of_Variation	1.451x10-3 (0.001)	0.798	0.424
Precipitation_of_Coldest_Quarter	3.393x10-5 (0.0001)	0.322	0.747
Elevation	3.212x10-5 (0.00008)	0.365	0.714

## Sheet: Genome_size~Repeats
AICc table
Model_name	Degrees of freedom	Lambda_BL_Log_response_AICc	Delta_BL_Log_reponse_AICc	Lambda_BL_linear_response_AICc	Delta_BL_linear_response_AICc	Response	Terms
mod_GS	28	96.6086	106.494	357.715	367.064	Genome_size	~Class_I/LINE	Class_I/LTR/Ty1_copia/Ale	Class_I/LTR/Ty1_copia/Alesia	Class_I/LTR/Ty1_copia/Angela	Class_I/LTR/Ty1_copia/Bianca	Class_I/LTR/Ty1_copia/Ikeros	Class_I/LTR/Ty1_copia/Ivana	Class_I/LTR/Ty1_copia/SIRE	Class_I/LTR/Ty1_copia/TAR	Class_I/LTR/Ty1_copia/Tork	Class_I/LTR/Ty3_gypsy/chromovirus/CRM	Class_I/LTR/Ty3_gypsy/chromovirus/Galadriel	Class_I/LTR/Ty3_gypsy/chromovirus/Reina	Class_I/LTR/Ty3_gypsy/chromovirus/Tekay	Class_I/LTR/Ty3_gypsy/non_chromovirus/OTA	Class_I/LTR/Ty3_gypsy/non_chromovirus/OTA/Athila	Class_I/LTR/Ty3_gypsy/non_chromovirus/OTA/Tat/Ogre	Class_I/LTR/Ty3_gypsy/non_chromovirus/OTA/Tat/Retand	Class_I/pararetrovirus	Class_II/Subclass_1/TIR/EnSpm_CACTA	Class_II/Subclass_1/TIR/hAT	Class_II/Subclass_1/TIR/MuDR_Mutator	Class_II/Subclass_1/TIR/PIF_Harbinger	rDNA/45S_rDNA/18S_rDNA	rDNA/45S_rDNA/25S_rDNA	rDNA/5S_rDNA	Satellite
mod_GS_2	27	93.4441	103.728	354.558	363.964	Genome_size	~Class_I/LINE	Class_I/LTR/Ty1_copia/Ale	Class_I/LTR/Ty1_copia/Alesia	Class_I/LTR/Ty1_copia/Angela	Class_I/LTR/Ty1_copia/Bianca	Class_I/LTR/Ty1_copia/Ikeros	Class_I/LTR/Ty1_copia/Ivana	Class_I/LTR/Ty1_copia/SIRE	Class_I/LTR/Ty1_copia/TAR	Class_I/LTR/Ty1_copia/Tork	Class_I/LTR/Ty3_gypsy/chromovirus/CRM	Class_I/LTR/Ty3_gypsy/chromovirus/Galadriel	Class_I/LTR/Ty3_gypsy/chromovirus/Tekay	Class_I/LTR/Ty3_gypsy/non_chromovirus/OTA	Class_I/LTR/Ty3_gypsy/non_chromovirus/OTA/Athila	Class_I/LTR/Ty3_gypsy/non_chromovirus/OTA/Tat/Ogre	Class_I/LTR/Ty3_gypsy/non_chromovirus/OTA/Tat/Retand	Class_I/pararetrovirus	Class_II/Subclass_1/TIR/EnSpm_CACTA	Class_II/Subclass_1/TIR/hAT	Class_II/Subclass_1/TIR/MuDR_Mutator	Class_II/Subclass_1/TIR/PIF_Harbinger	rDNA/45S_rDNA/18S_rDNA	rDNA/45S_rDNA/25S_rDNA	rDNA/5S_rDNA	Satellite
mod_GS_3	26	90.3461	101.12	356.453	361.178	Genome_size	~Class_I/LTR/Ty1_copia/Ale	Class_I/LTR/Ty1_copia/Alesia	Class_I/LTR/Ty1_copia/Angela	Class_I/LTR/Ty1_copia/Bianca	Class_I/LTR/Ty1_copia/Ikeros	Class_I/LTR/Ty1_copia/Ivana	Class_I/LTR/Ty1_copia/SIRE	Class_I/LTR/Ty1_copia/TAR	Class_I/LTR/Ty1_copia/Tork	Class_I/LTR/Ty3_gypsy/chromovirus/CRM	Class_I/LTR/Ty3_gypsy/chromovirus/Galadriel	Class_I/LTR/Ty3_gypsy/chromovirus/Tekay	Class_I/LTR/Ty3_gypsy/non_chromovirus/OTA	Class_I/LTR/Ty3_gypsy/non_chromovirus/OTA/Athila	Class_I/LTR/Ty3_gypsy/non_chromovirus/OTA/Tat/Ogre	Class_I/LTR/Ty3_gypsy/non_chromovirus/OTA/Tat/Retand	Class_I/pararetrovirus	Class_II/Subclass_1/TIR/EnSpm_CACTA	Class_II/Subclass_1/TIR/hAT	Class_II/Subclass_1/TIR/MuDR_Mutator	Class_II/Subclass_1/TIR/PIF_Harbinger	rDNA/45S_rDNA/18S_rDNA	rDNA/45S_rDNA/25S_rDNA	rDNA/5S_rDNA	Satellite
mod_GS_4	25	87.3148	98.0682	353.436	358.133	Genome_size	~Class_I/LTR/Ty1_copia/Ale	Class_I/LTR/Ty1_copia/Alesia	Class_I/LTR/Ty1_copia/Angela	Class_I/LTR/Ty1_copia/Bianca	Class_I/LTR/Ty1_copia/Ikeros	Class_I/LTR/Ty1_copia/Ivana	Class_I/LTR/Ty1_copia/SIRE	Class_I/LTR/Ty1_copia/TAR	Class_I/LTR/Ty1_copia/Tork	Class_I/LTR/Ty3_gypsy/chromovirus/CRM	Class_I/LTR/Ty3_gypsy/chromovirus/Tekay	Class_I/LTR/Ty3_gypsy/non_chromovirus/OTA	Class_I/LTR/Ty3_gypsy/non_chromovirus/OTA/Athila	Class_I/LTR/Ty3_gypsy/non_chromovirus/OTA/Tat/Ogre	Class_I/LTR/Ty3_gypsy/non_chromovirus/OTA/Tat/Retand	Class_I/pararetrovirus	Class_II/Subclass_1/TIR/EnSpm_CACTA	Class_II/Subclass_1/TIR/hAT	Class_II/Subclass_1/TIR/MuDR_Mutator	Class_II/Subclass_1/TIR/PIF_Harbinger	rDNA/45S_rDNA/18S_rDNA	rDNA/45S_rDNA/25S_rDNA	rDNA/5S_rDNA	Satellite
mod_GS_5	24	84.3591	95.673	350.901	356.627	Genome_size	~Class_I/LTR/Ty1_copia/Ale	Class_I/LTR/Ty1_copia/Alesia	Class_I/LTR/Ty1_copia/Angela	Class_I/LTR/Ty1_copia/Bianca	Class_I/LTR/Ty1_copia/Ikeros	Class_I/LTR/Ty1_copia/Ivana	Class_I/LTR/Ty1_copia/SIRE	Class_I/LTR/Ty1_copia/TAR	Class_I/LTR/Ty1_copia/Tork	Class_I/LTR/Ty3_gypsy/chromovirus/CRM	Class_I/LTR/Ty3_gypsy/chromovirus/Tekay	Class_I/LTR/Ty3_gypsy/non_chromovirus/OTA	Class_I/LTR/Ty3_gypsy/non_chromovirus/OTA/Tat/Ogre	Class_I/LTR/Ty3_gypsy/non_chromovirus/OTA/Tat/Retand	Class_I/pararetrovirus	Class_II/Subclass_1/TIR/EnSpm_CACTA	Class_II/Subclass_1/TIR/hAT	Class_II/Subclass_1/TIR/MuDR_Mutator	Class_II/Subclass_1/TIR/PIF_Harbinger	rDNA/45S_rDNA/18S_rDNA	rDNA/45S_rDNA/25S_rDNA	rDNA/5S_rDNA	Satellite
mod_GS_6	23	81.4737	92.7329	347.966	353.759	Genome_size	~Class_I/LTR/Ty1_copia/Ale	Class_I/LTR/Ty1_copia/Alesia	Class_I/LTR/Ty1_copia/Angela	Class_I/LTR/Ty1_copia/Bianca	Class_I/LTR/Ty1_copia/Ikeros	Class_I/LTR/Ty1_copia/Ivana	Class_I/LTR/Ty1_copia/SIRE	Class_I/LTR/Ty1_copia/TAR	Class_I/LTR/Ty1_copia/Tork	Class_I/LTR/Ty3_gypsy/chromovirus/CRM	Class_I/LTR/Ty3_gypsy/chromovirus/Tekay	Class_I/LTR/Ty3_gypsy/non_chromovirus/OTA	Class_I/LTR/Ty3_gypsy/non_chromovirus/OTA/Tat/Retand	Class_I/pararetrovirus	Class_II/Subclass_1/TIR/EnSpm_CACTA	Class_II/Subclass_1/TIR/hAT	Class_II/Subclass_1/TIR/MuDR_Mutator	Class_II/Subclass_1/TIR/PIF_Harbinger	rDNA/45S_rDNA/18S_rDNA	rDNA/45S_rDNA/25S_rDNA	rDNA/5S_rDNA	Satellite
mod_GS_7	22	78.7095	91.4913	347.914	352.558	Genome_size	~Class_I/LTR/Ty1_copia/Ale	Class_I/LTR/Ty1_copia/Alesia	Class_I/LTR/Ty1_copia/Angela	Class_I/LTR/Ty1_copia/Bianca	Class_I/LTR/Ty1_copia/Ikeros	Class_I/LTR/Ty1_copia/Ivana	Class_I/LTR/Ty1_copia/SIRE	Class_I/LTR/Ty1_copia/TAR	Class_I/LTR/Ty1_copia/Tork	Class_I/LTR/Ty3_gypsy/chromovirus/CRM	Class_I/LTR/Ty3_gypsy/chromovirus/Tekay	Class_I/LTR/Ty3_gypsy/non_chromovirus/OTA	Class_I/LTR/Ty3_gypsy/non_chromovirus/OTA/Tat/Retand	Class_I/pararetrovirus	Class_II/Subclass_1/TIR/EnSpm_CACTA	Class_II/Subclass_1/TIR/hAT	Class_II/Subclass_1/TIR/MuDR_Mutator	Class_II/Subclass_1/TIR/PIF_Harbinger	rDNA/45S_rDNA/25S_rDNA	rDNA/5S_rDNA	Satellite
mod_GS_8	21	76.0126	89.3651	345.152	351.994	Genome_size	~Class_I/LTR/Ty1_copia/Ale	Class_I/LTR/Ty1_copia/Alesia	Class_I/LTR/Ty1_copia/Angela	Class_I/LTR/Ty1_copia/Bianca	Class_I/LTR/Ty1_copia/Ikeros	Class_I/LTR/Ty1_copia/Ivana	Class_I/LTR/Ty1_copia/SIRE	Class_I/LTR/Ty1_copia/TAR	Class_I/LTR/Ty3_gypsy/chromovirus/CRM	Class_I/LTR/Ty3_gypsy/chromovirus/Tekay	Class_I/LTR/Ty3_gypsy/non_chromovirus/OTA	Class_I/LTR/Ty3_gypsy/non_chromovirus/OTA/Tat/Retand	Class_I/pararetrovirus	Class_II/Subclass_1/TIR/EnSpm_CACTA	Class_II/Subclass_1/TIR/hAT	Class_II/Subclass_1/TIR/MuDR_Mutator	Class_II/Subclass_1/TIR/PIF_Harbinger	rDNA/45S_rDNA/25S_rDNA	rDNA/5S_rDNA	Satellite
mod_GS_9	20	73.6426	86.7028	344.52	349.697	Genome_size	~Class_I/LTR/Ty1_copia/Ale	Class_I/LTR/Ty1_copia/Alesia	Class_I/LTR/Ty1_copia/Angela	Class_I/LTR/Ty1_copia/Bianca	Class_I/LTR/Ty1_copia/Ikeros	Class_I/LTR/Ty1_copia/SIRE	Class_I/LTR/Ty1_copia/TAR	Class_I/LTR/Ty3_gypsy/chromovirus/CRM	Class_I/LTR/Ty3_gypsy/chromovirus/Tekay	Class_I/LTR/Ty3_gypsy/non_chromovirus/OTA	Class_I/LTR/Ty3_gypsy/non_chromovirus/OTA/Tat/Retand	Class_I/pararetrovirus	Class_II/Subclass_1/TIR/EnSpm_CACTA	Class_II/Subclass_1/TIR/hAT	Class_II/Subclass_1/TIR/MuDR_Mutator	Class_II/Subclass_1/TIR/PIF_Harbinger	rDNA/45S_rDNA/25S_rDNA	rDNA/5S_rDNA	Satellite
mod_GS_10	19	71.3423	84.5652	345.318	348.006	Genome_size	~Class_I/LTR/Ty1_copia/Ale	Class_I/LTR/Ty1_copia/Alesia	Class_I/LTR/Ty1_copia/Angela	Class_I/LTR/Ty1_copia/Bianca	Class_I/LTR/Ty1_copia/Ikeros	Class_I/LTR/Ty1_copia/SIRE	Class_I/LTR/Ty1_copia/TAR	Class_I/LTR/Ty3_gypsy/chromovirus/CRM	Class_I/LTR/Ty3_gypsy/chromovirus/Tekay	Class_I/LTR/Ty3_gypsy/non_chromovirus/OTA	Class_I/LTR/Ty3_gypsy/non_chromovirus/OTA/Tat/Retand	Class_I/pararetrovirus	Class_II/Subclass_1/TIR/EnSpm_CACTA	Class_II/Subclass_1/TIR/hAT	Class_II/Subclass_1/TIR/MuDR_Mutator	Class_II/Subclass_1/TIR/PIF_Harbinger	rDNA/45S_rDNA/25S_rDNA	rDNA/5S_rDNA
mod_GS_11	18	69.1485	81.8767	346.202	347.222	Genome_size	~Class_I/LTR/Ty1_copia/Ale	Class_I/LTR/Ty1_copia/Alesia	Class_I/LTR/Ty1_copia/Angela	Class_I/LTR/Ty1_copia/Bianca	Class_I/LTR/Ty1_copia/Ikeros	Class_I/LTR/Ty1_copia/SIRE	Class_I/LTR/Ty1_copia/TAR	Class_I/LTR/Ty3_gypsy/chromovirus/CRM	Class_I/LTR/Ty3_gypsy/chromovirus/Tekay	Class_I/LTR/Ty3_gypsy/non_chromovirus/OTA	Class_I/LTR/Ty3_gypsy/non_chromovirus/OTA/Tat/Retand	Class_I/pararetrovirus	Class_II/Subclass_1/TIR/EnSpm_CACTA	Class_II/Subclass_1/TIR/hAT	Class_II/Subclass_1/TIR/MuDR_Mutator	Class_II/Subclass_1/TIR/PIF_Harbinger	rDNA/5S_rDNA
mod_GS_12	17	67.4965	80.6327	345.519	345.519	Genome_size	~Class_I/LTR/Ty1_copia/Ale	Class_I/LTR/Ty1_copia/Alesia	Class_I/LTR/Ty1_copia/Angela	Class_I/LTR/Ty1_copia/Bianca	Class_I/LTR/Ty1_copia/Ikeros	Class_I/LTR/Ty1_copia/SIRE	Class_I/LTR/Ty1_copia/TAR	Class_I/LTR/Ty3_gypsy/chromovirus/CRM	Class_I/LTR/Ty3_gypsy/chromovirus/Tekay	Class_I/LTR/Ty3_gypsy/non_chromovirus/OTA	Class_I/LTR/Ty3_gypsy/non_chromovirus/OTA/Tat/Retand	Class_I/pararetrovirus	Class_II/Subclass_1/TIR/EnSpm_CACTA	Class_II/Subclass_1/TIR/hAT	Class_II/Subclass_1/TIR/MuDR_Mutator	rDNA/5S_rDNA
mod_GS_13	16	65.9492	81.5589	345.028	345.036	Genome_size	~Class_I/LTR/Ty1_copia/Ale	Class_I/LTR/Ty1_copia/Alesia	Class_I/LTR/Ty1_copia/Angela	Class_I/LTR/Ty1_copia/Bianca	Class_I/LTR/Ty1_copia/Ikeros	Class_I/LTR/Ty1_copia/TAR	Class_I/LTR/Ty3_gypsy/chromovirus/CRM	Class_I/LTR/Ty3_gypsy/chromovirus/Tekay	Class_I/LTR/Ty3_gypsy/non_chromovirus/OTA	Class_I/LTR/Ty3_gypsy/non_chromovirus/OTA/Tat/Retand	Class_I/pararetrovirus	Class_II/Subclass_1/TIR/EnSpm_CACTA	Class_II/Subclass_1/TIR/hAT	Class_II/Subclass_1/TIR/MuDR_Mutator	rDNA/5S_rDNA
mod_GS_14	15	64.6622	80.613	343.217	343.217	Genome_size	~Class_I/LTR/Ty1_copia/Ale	Class_I/LTR/Ty1_copia/Alesia	Class_I/LTR/Ty1_copia/Angela	Class_I/LTR/Ty1_copia/Bianca	Class_I/LTR/Ty1_copia/Ikeros	Class_I/LTR/Ty1_copia/TAR	Class_I/LTR/Ty3_gypsy/chromovirus/CRM	Class_I/LTR/Ty3_gypsy/chromovirus/Tekay	Class_I/LTR/Ty3_gypsy/non_chromovirus/OTA	Class_I/LTR/Ty3_gypsy/non_chromovirus/OTA/Tat/Retand	Class_I/pararetrovirus	Class_II/Subclass_1/TIR/EnSpm_CACTA	Class_II/Subclass_1/TIR/hAT	Class_II/Subclass_1/TIR/MuDR_Mutator
mod_GS_15	14	62.9579	78.8932	345.334	345.334	Genome_size	~Class_I/LTR/Ty1_copia/Alesia	Class_I/LTR/Ty1_copia/Angela	Class_I/LTR/Ty1_copia/Bianca	Class_I/LTR/Ty1_copia/Ikeros	Class_I/LTR/Ty1_copia/TAR	Class_I/LTR/Ty3_gypsy/chromovirus/CRM	Class_I/LTR/Ty3_gypsy/chromovirus/Tekay	Class_I/LTR/Ty3_gypsy/non_chromovirus/OTA	Class_I/LTR/Ty3_gypsy/non_chromovirus/OTA/Tat/Retand	Class_I/pararetrovirus	Class_II/Subclass_1/TIR/EnSpm_CACTA	Class_II/Subclass_1/TIR/hAT	Class_II/Subclass_1/TIR/MuDR_Mutator
mod_GS_16	13	61.67	77.882	343.217	343.217	Genome_size	~Class_I/LTR/Ty1_copia/Alesia	Class_I/LTR/Ty1_copia/Angela	Class_I/LTR/Ty1_copia/Bianca	Class_I/LTR/Ty1_copia/Ikeros	Class_I/LTR/Ty1_copia/TAR	Class_I/LTR/Ty3_gypsy/chromovirus/CRM	Class_I/LTR/Ty3_gypsy/chromovirus/Tekay	Class_I/LTR/Ty3_gypsy/non_chromovirus/OTA/Tat/Retand	Class_I/pararetrovirus	Class_II/Subclass_1/TIR/EnSpm_CACTA	Class_II/Subclass_1/TIR/hAT	Class_II/Subclass_1/TIR/MuDR_Mutator
mod_GS_17	12	60.3858	77.0554	347.536	345.9	Genome_size	~Class_I/LTR/Ty1_copia/Alesia	Class_I/LTR/Ty1_copia/Angela	Class_I/LTR/Ty1_copia/Bianca	Class_I/LTR/Ty1_copia/TAR	Class_I/LTR/Ty3_gypsy/chromovirus/CRM	Class_I/LTR/Ty3_gypsy/chromovirus/Tekay	Class_I/LTR/Ty3_gypsy/non_chromovirus/OTA/Tat/Retand	Class_I/pararetrovirus	Class_II/Subclass_1/TIR/EnSpm_CACTA	Class_II/Subclass_1/TIR/hAT	Class_II/Subclass_1/TIR/MuDR_Mutator
mod_GS_18	11	58.6027	75.0074	345.238	343.52	Genome_size	~Class_I/LTR/Ty1_copia/Alesia	Class_I/LTR/Ty1_copia/Angela	Class_I/LTR/Ty1_copia/TAR	Class_I/LTR/Ty3_gypsy/chromovirus/CRM	Class_I/LTR/Ty3_gypsy/chromovirus/Tekay	Class_I/LTR/Ty3_gypsy/non_chromovirus/OTA/Tat/Retand	Class_I/pararetrovirus	Class_II/Subclass_1/TIR/EnSpm_CACTA	Class_II/Subclass_1/TIR/hAT	Class_II/Subclass_1/TIR/MuDR_Mutator
mod_GS_19	10	59.2024	74.3417	341.316	341.316	Genome_size	~Class_I/LTR/Ty1_copia/Alesia	Class_I/LTR/Ty1_copia/Angela	Class_I/LTR/Ty1_copia/TAR	Class_I/LTR/Ty3_gypsy/chromovirus/CRM	Class_I/LTR/Ty3_gypsy/chromovirus/Tekay	Class_I/LTR/Ty3_gypsy/non_chromovirus/OTA/Tat/Retand	Class_I/pararetrovirus	Class_II/Subclass_1/TIR/EnSpm_CACTA	Class_II/Subclass_1/TIR/MuDR_Mutator
mod_GS_20	9	59.8695	73.6195	340.024	340.024	Genome_size	~Class_I/LTR/Ty1_copia/Angela	Class_I/LTR/Ty1_copia/TAR	Class_I/LTR/Ty3_gypsy/chromovirus/CRM	Class_I/LTR/Ty3_gypsy/chromovirus/Tekay	Class_I/LTR/Ty3_gypsy/non_chromovirus/OTA/Tat/Retand	Class_I/pararetrovirus	Class_II/Subclass_1/TIR/EnSpm_CACTA	Class_II/Subclass_1/TIR/MuDR_Mutator
mod_GS_21	8	61.0331	74.1902	344.993	339.105	Genome_size	~Class_I/LTR/Ty1_copia/Angela	Class_I/LTR/Ty1_copia/TAR	Class_I/LTR/Ty3_gypsy/chromovirus/CRM	Class_I/LTR/Ty3_gypsy/chromovirus/Tekay	Class_I/LTR/Ty3_gypsy/non_chromovirus/OTA/Tat/Retand	Class_II/Subclass_1/TIR/EnSpm_CACTA	Class_II/Subclass_1/TIR/MuDR_Mutator
mod_GS_22	7	60.2522	72.8472	341.617	341.617	Genome_size	~Class_I/LTR/Ty1_copia/Angela	Class_I/LTR/Ty1_copia/TAR	Class_I/LTR/Ty3_gypsy/chromovirus/CRM	Class_I/LTR/Ty3_gypsy/chromovirus/Tekay	Class_I/LTR/Ty3_gypsy/non_chromovirus/OTA/Tat/Retand	Class_II/Subclass_1/TIR/EnSpm_CACTA
Notes:
The transformation which best normalised our response variable is shown (Log, Columns C and D)) compared to a model with no response transformation (Columns E and F)
The model with the lowest AICc is emboldened
Lambda_BL' and 'Delta_BL' correspond to the lambda and delta branch transformations in caper, respectively.
Initial model
	Estimate (S.E.)	t-value	P-value
(Intercept)	0.247 (0.226)	1.0943	0.276226	Notes:
`Class_I/LINE`	-3.121 (32.332)	-0.0965	0.923275	Here the initial model (mod_GS_1) is shown, with significant terms emboldened
`Class_I/LTR/Ty1_copia/Ale`	-184.125 (132.395)	-1.3907	0.167142
`Class_I/LTR/Ty1_copia/Alesia`	-681.015 (623.770)	-1.0918	0.277341
`Class_I/LTR/Ty1_copia/Angela`	3.414 (1.060)	3.2197	0.001691
`Class_I/LTR/Ty1_copia/Bianca`	813.560 (738.014)	1.1024	0.272732
`Class_I/LTR/Ty1_copia/Ikeros`	-61.399 (57.219)	-1.0731	0.285612
`Class_I/LTR/Ty1_copia/Ivana`	47.102 (85.415)	0.5515	0.582452
`Class_I/LTR/Ty1_copia/SIRE`	2.708 (2.671)	1.0141	0.312789
`Class_I/LTR/Ty1_copia/TAR`	75.965 (64.582)	1.1763	0.242057
`Class_I/LTR/Ty1_copia/Tork`	2.001 (5.297)	0.3779	0.70626
`Class_I/LTR/Ty3_gypsy/chromovirus/CRM`	6.474 (3.080)	2.1015	0.037901
`Class_I/LTR/Ty3_gypsy/chromovirus/Galadriel`	-2.428 (18.513)	-0.1312	0.895887
`Class_I/LTR/Ty3_gypsy/chromovirus/Reina`	0.836 (29.931)	0.0279	0.977758
`Class_I/LTR/Ty3_gypsy/chromovirus/Tekay`	4.062 (2.667)	1.523	0.130644
`Class_I/LTR/Ty3_gypsy/non-chromovirus/OTA`	-211.758 (214.311)	-0.9881	0.325297
`Class_I/LTR/Ty3_gypsy/non-chromovirus/OTA/Athila`	0.908 (4.928)	0.1844	0.854031
`Class_I/LTR/Ty3_gypsy/non-chromovirus/OTA/Tat/Ogre`	-29.140 (131.589)	-0.2215	0.825156
`Class_I/LTR/Ty3_gypsy/non-chromovirus/OTA/Tat/Retand`	2.286 (1.597)	1.4315	0.155152
`Class_I/pararetrovirus`	-299.538 (131.786)	-2.2729	0.024992
`Class_II/Subclass_1/TIR/EnSpm_CACTA`	17.999 (10.207)	1.7633	0.080648
`Class_II/Subclass_1/TIR/hAT`	-86.515 (102.378)	-0.8451	0.399928
`Class_II/Subclass_1/TIR/MuDR_Mutator`	127.727 (51.677)	2.4716	0.014997
`Class_II/Subclass_1/TIR/PIF_Harbinger`	-149.355 (183.914)	-0.8121	0.41851
`rDNA/45S_rDNA/18S_rDNA`	-6.775 (39.300)	-0.1724	0.863449
`rDNA/45S_rDNA/25S_rDNA`	60.592 (90.123)	0.6723	0.502801
`rDNA/5S_rDNA`	35.553 (37.664)	0.9439	0.347285
`Satellite`	4.339 (7.920)	0.5479	0.584873

## Sheet: Precipitation~Repeats
AICc table
Model_name	Degrees of freedom	Lambda_BL_Sqrt_response_AICc	Delta_BL_sqrt_reponse_AICc	Lambda_BL_linear_response_AICc	Delta_BL_linear_response_AICc	Response	Terms
mod_precip_1	53	778.172	792.139	1504.47	1500.8	Precipitation_of_Driest_Month	Class_I/LINE	Class_I/LTR/Ty1_copia/Ale	Class_I/LTR/Ty1_copia/Alesia	Class_I/LTR/Ty1_copia/Angela	Class_I/LTR/Ty1_copia/Bianca	Class_I/LTR/Ty1_copia/Ikeros	Class_I/LTR/Ty1_copia/Ivana	Class_I/LTR/Ty1_copia/SIRE	Class_I/LTR/Ty1_copia/TAR	Class_I/LTR/Ty1_copia/Tork	Class_I/LTR/Ty3_gypsy/Chromovirus/CRM	Class_I/LTR/Ty3_gypsy/Chromovirus/Galadriel	Class_I/LTR/Ty3_gypsy/Chromovirus/Reina	Class_I/LTR/Ty3_gypsy/Chromovirus/Tekay	Class_I/LTR/Ty3_gypsy/non-chromovirus/OTA/Athila	Class_I/LTR/Ty3_gypsy/non-chromovirus/OTA/Tat/Ogre	Class_I/LTR/Ty3_gypsy/non-chromovirus/OTA/Tat/Retand	Class_I/pararetrovirus	Class_II/Subclass_1/TIR/EnSpm_CACTA	Class_II/Subclass_1/TIR/hAT	Class_II/Subclass_1/TIR/MuDR_Mutator	Class_II/Subclass_1/TIR/PIF_Harbinger	rDNA/45S_rDNA/18S_rDNA	rDNA/45S_rDNA/25S_rDNA	rDNA/5S_rDNA	Satellite	Class_I/LINE:Genome_size	Class_I/LTR/Ty1_copia/Ale:Genome_size	Class_I/LTR/Ty1_copia/Alesia:Genome_size	Class_I/LTR/Ty1_copia/Angela:Genome_size	Class_I/LTR/Ty1_copia/Bianca:Genome_size	Class_I/LTR/Ty1_copia/Ikeros:Genome_size	Class_I/LTR/Ty1_copia/Ivana:Genome_size	Class_I/LTR/Ty1_copia/SIRE:Genome_size	Class_I/LTR/Ty1_copia/TAR:Genome_size	Class_I/LTR/Ty1_copia/Tork:Genome_size	Class_I/LTR/Ty3_gypsy/Chromovirus/CRM:Genome_size	Class_I/LTR/Ty3_gypsy/Chromovirus/Galadriel:Genome_size	Class_I/LTR/Ty3_gypsyChromovirus/Reina:Genome_size	Class_I/LTR/Ty3_gypsyChromovirus/Tekay:Genome_size	Class_I/LTR/Ty3_gypsy/non-chromovirus/OTA/Athila:Genome_size	Class_I/LTR/Ty3_gypsy/non-chromovirus/OTA/Tat/Ogre:Genome_size	Class_I/LTR/Ty3_gypsy/non-chromovirus/OTA/Tat/Retand:Genome_size
mod_precip_2	52	772.827	786.893	1499.12	1496.19	Precipitation_of_Driest_Month	Class_I/LINE	Class_I/LTR/Ty1_copia/Ale	Class_I/LTR/Ty1_copia/Alesia	Class_I/LTR/Ty1_copia/Angela	Class_I/LTR/Ty1_copia/Bianca	Class_I/LTR/Ty1_copia/Ikeros	Class_I/LTR/Ty1_copia/Ivana	Class_I/LTR/Ty1_copia/SIRE	Class_I/LTR/Ty1_copia/TAR	Class_I/LTR/Ty1_copia/Tork	Class_I/LTR/Ty3_gypsy/Chromovirus/CRM	Class_I/LTR/Ty3_gypsy/Chromovirus/Galadriel	Class_I/LTR/Ty3_gypsy/Chromovirus/Reina	Class_I/LTR/Ty3_gypsy/Chromovirus/Tekay	Class_I/LTR/Ty3_gypsy/non-chromovirus/OTA/Athila	Class_I/LTR/Ty3_gypsy/non-chromovirus/OTA/Tat/Ogre	Class_I/LTR/Ty3_gypsy/non-chromovirus/OTA/Tat/Retand	Class_I/pararetrovirus	Class_II/Subclass_1/TIR/EnSpm_CACTA	Class_II/Subclass_1/TIR/hAT	Class_II/Subclass_1/TIR/MuDR_Mutator	Class_II/Subclass_1/TIR/PIF_Harbinger	rDNA/45S_rDNA/18S_rDNA	rDNA/45S_rDNA/25S_rDNA	rDNA/5S_rDNA	Satellite	Class_I/LTR/Ty1_copia/Ale:Genome_size	Class_I/LTR/Ty1_copia/Alesia:Genome_size	Class_I/LTR/Ty1_copia/Angela:Genome_size	Class_I/LTR/Ty1_copia/Bianca:Genome_size	Class_I/LTR/Ty1_copia/Ikeros:Genome_size	Class_I/LTR/Ty1_copia/Ivana:Genome_size	Class_I/LTR/Ty1_copia/SIRE:Genome_size	Class_I/LTR/Ty1_copia/TAR:Genome_size	Class_I/LTR/Ty1_copia/Tork:Genome_size	Class_I/LTR/Ty3_gypsy/Chromovirus/CRM:Genome_size	Class_I/LTR/Ty3_gypsy/Chromovirus/Galadriel:Genome_size	Class_I/LTR/Ty3_gypsy/Chromovirus/Reina:Genome_size	Class_I/LTR/Ty3_gypsyChromovirus/Tekay:Genome_size	Class_I/LTR/Ty3_gypsy/non-chromovirus/OTA/Athila:Genome_size	Class_I/LTR/Ty3_gypsy/non-chromovirus/OTA/Tat/Ogre:Genome_size	Class_I/LTR/Ty3_gypsy/non-chromovirus/OTA/Tat/Retand:Genome_size	Class_I/pararetrovirus:Genome_size
mod_precip_3	51	767.616	782.009	1493.93	1491.22	Precipitation_of_Driest_Month	Class_I/LINE	Class_I/LTR/Ty1_copia/Ale	Class_I/LTR/Ty1_copia/Alesia	Class_I/LTR/Ty1_copia/Angela	Class_I/LTR/Ty1_copia/Bianca	Class_I/LTR/Ty1_copia/Ikeros	Class_I/LTR/Ty1_copia/Ivana	Class_I/LTR/Ty1_copia/SIRE	Class_I/LTR/Ty1_copia/TAR	Class_I/LTR/Ty1_copia/Tork	Class_I/LTR/Ty3_gypsy/Chromovirus/CRM	Class_I/LTR/Ty3_gypsy/Chromovirus/Galadriel	Class_I/LTR/Ty3_gypsy/Chromovirus/Reina	Class_I/LTR/Ty3_gypsy/Chromovirus/Tekay	Class_I/LTR/Ty3_gypsy/non-chromovirus/OTA/Athila	Class_I/LTR/Ty3_gypsy/non-chromovirus/OTA/Tat/Ogre	Class_I/LTR/Ty3_gypsy/non-chromovirus/OTA/Tat/Retand	Class_I/pararetrovirus	Class_II/Subclass_1/TIR/EnSpm_CACTA	Class_II/Subclass_1/TIR/hAT	Class_II/Subclass_1/TIR/MuDR_Mutator	Class_II/Subclass_1/TIR/PIF_Harbinger	rDNA/45S_rDNA/18S_rDNA	rDNA/45S_rDNA/25S_rDNA	rDNA/5S_rDNA	Satellite	Class_I/LTR/Ty1_copia/Ale:Genome_size	Class_I/LTR/Ty1_copia/Alesia:Genome_size	Class_I/LTR/Ty1_copia/Angela:Genome_size	Class_I/LTR/Ty1_copia/Bianca:Genome_size	Class_I/LTR/Ty1_copia/Ivana:Genome_size	Class_I/LTR/Ty1_copia/SIRE:Genome_size	Class_I/LTR/Ty1_copia/TAR:Genome_size	Class_I/LTR/Ty1_copia/Tork:Genome_size	Class_I/LTR/Ty3_gypsy/Chromovirus/CRM:Genome_size	Class_I/LTR/Ty3_gypsy/Chromovirus/Galadriel:Genome_size	Class_I/LTR/Ty3_gypsy/Chromovirus/Reina:Genome_size	Class_I/LTR/Ty3_gypsy/Chromovirus/Tekay:Genome_size	Class_I/LTR/Ty3_gypsy/non-chromovirus/OTA/Athila:Genome_size	Class_I/LTR/Ty3_gypsy/non-chromovirus/OTA/Tat/Ogre:Genome_size	Class_I/LTR/Ty3_gypsy/non-chromovirus/OTA/Tat/Retand:Genome_size	Class_I/pararetrovirus:Genome_size	Class_II/Subclass_1/TIR/EnSpm_CACTA:Genome_size
mod_precip_4	50	762.53	777.296	1488.85	1486.59	Precipitation_of_Driest_Month	~Class_I/LINE	Class_I/LTR/Ty1_copia/Ale	Class_I/LTR/Ty1_copia/Alesia	Class_I/LTR/Ty1_copia/Angela	Class_I/LTR/Ty1_copia/Bianca	Class_I/LTR/Ty1_copia/Ikeros	Class_I/LTR/Ty1_copia/Ivana	Class_I/LTR/Ty1_copia/SIRE	Class_I/LTR/Ty1_copia/TAR	Class_I/LTR/Ty1_copia/Tork	Class_I/LTR/Ty3_gypsy/Chromovirus/CRM	Class_I/LTR/Ty3_gypsy/Chromovirus/Galadriel	Class_I/LTR/Ty3_gypsy/Chromovirus/Reina	Class_I/LTR/Ty3_gypsy/Chromovirus/Tekay	Class_I/LTR/Ty3_gypsy/non-chromovirus/OTA/Athila	Class_I/LTR/Ty3_gypsy/non-chromovirus/OTA/Tat/Ogre	Class_I/LTR/Ty3_gypsy/non-chromovirus/OTA/Tat/Retand	Class_I/pararetrovirus	Class_II/Subclass_1/TIR/EnSpm_CACTA	Class_II/Subclass_1/TIR/hAT	Class_II/Subclass_1/TIR/MuDR_Mutator	Class_II/Subclass_1/TIR/PIF_Harbinger	rDNA/45S_rDNA/18S_rDNA	rDNA/45S_rDNA/25S_rDNA	rDNA/5S_rDNA	Satellite	Class_I/LTR/Ty1_copia/Alesia:Genome_size	Class_I/LTR/Ty1_copia/Angela:Genome_size	Class_I/LTR/Ty1_copia/Bianca:Genome_size	Class_I/LTR/Ty1_copia/Ivana:Genome_size	Class_I/LTR/Ty1_copia/SIRE:Genome_size	Class_I/LTR/Ty1_copia/TAR:Genome_size	Class_I/LTR/Ty1_copia/Tork:Genome_size	Class_I/LTR/Ty3_gypsy/Chromovirus/CRM:Genome_size	Class_I/LTR/Ty3_gypsy/Chromovirus/Galadriel:Genome_size	Class_I/LTR/Ty3_gypsy/Chromovirus/Reina:Genome_size	Class_I/LTR/Ty3_gypsy/Chromovirus/Tekay:Genome_size	Class_I/LTR/Ty3_gypsy/non-chromovirus/OTA/Athila:Genome_size	Class_I/LTR/Ty3_gypsy/non-chromovirus/OTA/Tat/Ogre:Genome_size	Class_I/LTR/Ty3_gypsy/non-chromovirus/OTA/Tat/Retand:Genome_size	Class_I/pararetrovirus:Genome_size	Class_II/Subclass_1/TIR/EnSpm_CACTA:Genome_size	Class_II/Subclass_1/TIR/hAT:Genome_size
mod_precip_5	49	757.597	772.676	1484.6	1483.01	Precipitation_of_Driest_Month	~Class_I/LINE	Class_I/LTR/Ty1_copia/Ale	Class_I/LTR/Ty1_copia/Alesia	Class_I/LTR/Ty1_copia/Angela	Class_I/LTR/Ty1_copia/Bianca	Class_I/LTR/Ty1_copia/Ikeros	Class_I/LTR/Ty1_copia/Ivana	Class_I/LTR/Ty1_copia/SIRE	Class_I/LTR/Ty1_copia/TAR	Class_I/LTR/Ty1_copia/Tork	Class_I/LTR/Ty3_gypsy/Chromovirus/CRM	Class_I/LTR/Ty3_gypsy/Chromovirus/Galadriel	Class_I/LTR/Ty3_gypsy/Chromovirus/Reina	Class_I/LTR/Ty3_gypsy/Chromovirus/Tekay	Class_I/LTR/Ty3_gypsy/non-chromovirus/OTA/Athila	Class_I/LTR/Ty3_gypsy/non-chromovirus/OTA/Tat/Ogre	Class_I/LTR/Ty3_gypsy/non-chromovirus/OTA/Tat/Retand	Class_I/pararetrovirus	Class_II/Subclass_1/TIR/EnSpm_CACTA	Class_II/Subclass_1/TIR/hAT	Class_II/Subclass_1/TIR/MuDR_Mutator	Class_II/Subclass_1/TIR/PIF_Harbinger	rDNA/45S_rDNA/18S_rDNA	rDNA/45S_rDNA/25S_rDNA	rDNA/5S_rDNA	Satellite	Class_I/LTR/Ty1_copia/Angela:Genome_size	Class_I/LTR/Ty1_copia/Bianca:Genome_size	Class_I/LTR/Ty1_copia/Ivana:Genome_size	Class_I/LTR/Ty1_copia/SIRE:Genome_size	Class_I/LTR/Ty1_copia/TAR:Genome_size	Class_I/LTR/Ty1_copia/Tork:Genome_size	Class_I/LTR/Ty3_gypsy/Chromovirus/CRM:Genome_size	Class_I/LTR/Ty3_gypsy/Chromovirus/Galadriel:Genome_size	Class_I/LTR/Ty3_gypsy/Chromovirus/Reina:Genome_size	Class_I/LTR/Ty3_gypsy/Chromovirus/Tekay:Genome_size	Class_I/LTR/Ty3_gypsy/non-chromovirus/OTA/Athila:Genome_size	Class_I/LTR/Ty3_gypsy/non-chromovirus/OTA/Tat/Ogre:Genome_size	Class_I/LTR/Ty3_gypsy/non-chromovirus/OTA/Tat/Retand:Genome_size	Class_I/pararetrovirus:Genome_size	Class_II/Subclass_1/TIR/EnSpm_CACTA:Genome_size	Class_II/Subclass_1/TIR/hAT:Genome_size	Class_II/Subclass_1/TIR/MuDR_Mutator:Genome_size
mod_precip_6	48	752.816	767.987	1480.88	1478.99	Precipitation_of_Driest_Month	~Class_I/LINE	Class_I/LTR/Ty1_copia/Ale	Class_I/LTR/Ty1_copia/Alesia	Class_I/LTR/Ty1_copia/Angela	Class_I/LTR/Ty1_copia/Bianca	Class_I/LTR/Ty1_copia/Ikeros	Class_I/LTR/Ty1_copia/Ivana	Class_I/LTR/Ty1_copia/SIRE	Class_I/LTR/Ty1_copia/TAR	Class_I/LTR/Ty1_copia/Tork	Class_I/LTR/Ty3_gypsy/Chromovirus/CRM	Class_I/LTR/Ty3_gypsy/Chromovirus/Galadriel	Class_I/LTR/Ty3_gypsy/Chromovirus/Reina	Class_I/LTR/Ty3_gypsy/Chromovirus/Tekay	Class_I/LTR/Ty3_gypsy/non-chromovirus/OTA/Athila	Class_I/LTR/Ty3_gypsy/non-chromovirus/OTA/Tat/Ogre	Class_I/LTR/Ty3_gypsy/non-chromovirus/OTA/Tat/Retand	Class_I/pararetrovirus	Class_II/Subclass_1/TIR/EnSpm_CACTA	Class_II/Subclass_1/TIR/hAT	Class_II/Subclass_1/TIR/MuDR_Mutator	Class_II/Subclass_1/TIR/PIF_Harbinger	rDNA/45S_rDNA/18S_rDNA	rDNA/45S_rDNA/25S_rDNA	rDNA/5S_rDNA	Satellite	Class_I/LTR/Ty1_copia/Angela:Genome_size	Class_I/LTR/Ty1_copia/Bianca:Genome_size	Class_I/LTR/Ty1_copia/Ivana:Genome_size	Class_I/LTR/Ty1_copia/SIRE:Genome_size	Class_I/LTR/Ty1_copia/TAR:Genome_size	Class_I/LTR/Ty1_copia/Tork:Genome_size	Class_I/LTR/Ty3_gypsy/Chromovirus/CRM:Genome_size	Class_I/LTR/Ty3_gypsy/Chromovirus/Galadriel:Genome_size	Class_I/LTR/Ty3_gypsy/Chromovirus/Reina:Genome_size	Class_I/LTR/Ty3_gypsy/Chromovirus/Tekay:Genome_size	Class_I/LTR/Ty3_gypsy/non-chromovirus/OTA/Athila:Genome_size	Class_I/LTR/Ty3_gypsy/non-chromovirus/OTA/Tat/Retand:Genome_size	Class_I/pararetrovirus:Genome_size	Class_II/Subclass_1/TIR/EnSpm_CACTA:Genome_size	Class_II/Subclass_1/TIR/hAT:Genome_size	Class_II/Subclass_1/TIR/MuDR_Mutator:Genome_size	Class_II/Subclass_1/TIR/PIF_Harbinger:Genome_size
mod_precip_7	47	748.142	765.067	1476.45	1476.68	Precipitation_of_Driest_Month	~Class_I/LINE	Class_I/LTR/Ty1_copia/Ale	Class_I/LTR/Ty1_copia/Alesia	Class_I/LTR/Ty1_copia/Angela	Class_I/LTR/Ty1_copia/Bianca	Class_I/LTR/Ty1_copia/Ikeros	Class_I/LTR/Ty1_copia/Ivana	Class_I/LTR/Ty1_copia/SIRE	Class_I/LTR/Ty1_copia/TAR	Class_I/LTR/Ty1_copia/Tork	Class_I/LTR/Ty3_gypsy/Chromovirus/CRM	Class_I/LTR/Ty3_gypsy/Chromovirus/Galadriel	Class_I/LTR/Ty3_gypsy/Chromovirus/Reina	Class_I/LTR/Ty3_gypsy/Chromovirus/Tekay	Class_I/LTR/Ty3_gypsy/non-chromovirus/OTA/Athila	Class_I/LTR/Ty3_gypsy/non-chromovirus/OTA/Tat/Ogre	Class_I/LTR/Ty3_gypsy/non-chromovirus/OTA/Tat/Retand	Class_I/pararetrovirus	Class_II/Subclass_1/TIR/EnSpm_CACTA	Class_II/Subclass_1/TIR/hAT	Class_II/Subclass_1/TIR/MuDR_Mutator	Class_II/Subclass_1/TIR/PIF_Harbinger	rDNA/45S_rDNA/18S_rDNA	rDNA/45S_rDNA/25S_rDNA	rDNA/5S_rDNA	Satellite	Class_I/LTR/Ty1_copia/Angela:Genome_size	Class_I/LTR/Ty1_copia/Bianca:Genome_size	Class_I/LTR/Ty1_copia/Ivana:Genome_size	Class_I/LTR/Ty1_copia/SIRE:Genome_size	Class_I/LTR/Ty1_copia/TAR:Genome_size	Class_I/LTR/Ty1_copia/Tork:Genome_size	Class_I/LTR/Ty3_gypsy/Chromovirus/CRM:Genome_size	Class_I/LTR/Ty3_gypsy/Chromovirus/Galadriel:Genome_size	Class_I/LTR/Ty3_gypsy/Chromovirus/Reina:Genome_size	Class_I/LTR/Ty3_gypsy/Chromovirus/Tekay:Genome_size	Class_I/LTR/Ty3_gypsy/non-chromovirus/OTA/Athila:Genome_size	Class_I/LTR/Ty3_gypsy/non-chromovirus/OTA/Tat/Retand:Genome_size	Class_II/Subclass_1/TIR/EnSpm_CACTA:Genome_size	Class_II/Subclass_1/TIR/hAT:Genome_size	Class_II/Subclass_1/TIR/MuDR_Mutator:Genome_size	Class_II/Subclass_1/TIR/PIF_Harbinger:Genome_size	rDNA/45S_rDNA/18S_rDNA:Genome_size
mod_precip_8	46	743.58	760.795	1471.8	1472.9	Precipitation_of_Driest_Month	~Class_I/LINE	Class_I/LTR/Ty1_copia/Ale	Class_I/LTR/Ty1_copia/Alesia	Class_I/LTR/Ty1_copia/Angela	Class_I/LTR/Ty1_copia/Bianca	Class_I/LTR/Ty1_copia/Ikeros	Class_I/LTR/Ty1_copia/Ivana	Class_I/LTR/Ty1_copia/SIRE	Class_I/LTR/Ty1_copia/TAR	Class_I/LTR/Ty1_copia/Tork	Class_I/LTR/Ty3_gypsy/Chromovirus/CRM	Class_I/LTR/Ty3_gypsy/Chromovirus/Galadriel	Class_I/LTR/Ty3_gypsy/Chromovirus/Reina	Class_I/LTR/Ty3_gypsy/Chromovirus/Tekay	Class_I/LTR/Ty3_gypsy/non-chromovirus/OTA/Athila	Class_I/LTR/Ty3_gypsy/non-chromovirus/OTA/Tat/Ogre	Class_I/LTR/Ty3_gypsy/non-chromovirus/OTA/Tat/Retand	Class_I/pararetrovirus	Class_II/Subclass_1/TIR/EnSpm_CACTA	Class_II/Subclass_1/TIR/hAT	Class_II/Subclass_1/TIR/MuDR_Mutator	Class_II/Subclass_1/TIR/PIF_Harbinger	rDNA/45S_rDNA/18S_rDNA	rDNA/45S_rDNA/25S_rDNA	rDNA/5S_rDNA	Satellite	Class_I/LTR/Ty1_copia/Angela:Genome_size	Class_I/LTR/Ty1_copia/Bianca:Genome_size	Class_I/LTR/Ty1_copia/Ivana:Genome_size	Class_I/LTR/Ty1_copia/SIRE:Genome_size	Class_I/LTR/Ty1_copia/Tork:Genome_size	Class_I/LTR/Ty3_gypsy/Chromovirus/CRM:Genome_size	Class_I/LTR/Ty3_gypsy/Chromovirus/Galadriel:Genome_size	Class_I/LTR/Ty3_gypsy/Chromovirus/Reina:Genome_size	Class_I/LTR/Ty3_gypsy/Chromovirus/Tekay:Genome_size	Class_I/LTR/Ty3_gypsy/non-chromovirus/OTA/Athila:Genome_size	Class_I/LTR/Ty3_gypsy/non-chromovirus/OTA/Tat/Retand:Genome_size	Class_II/Subclass_1/TIR/EnSpm_CACTA:Genome_size	Class_II/Subclass_1/TIR/hAT:Genome_size	Class_II/Subclass_1/TIR/MuDR_Mutator:Genome_size	Class_II/Subclass_1/TIR/PIF_Harbinger:Genome_size	rDNA/45S_rDNA/18S_rDNA:Genome_size	rDNA/45S_rDNA/25S_rDNA:Genome_size
mod_precip_9	45	739.088	759.52	1467.32	1471.64	Precipitation_of_Driest_Month	~Class_I/LINE	Class_I/LTR/Ty1_copia/Ale	Class_I/LTR/Ty1_copia/Alesia	Class_I/LTR/Ty1_copia/Angela	Class_I/LTR/Ty1_copia/Bianca	Class_I/LTR/Ty1_copia/Ikeros	Class_I/LTR/Ty1_copia/Ivana	Class_I/LTR/Ty1_copia/SIRE	Class_I/LTR/Ty1_copia/TAR	Class_I/LTR/Ty1_copia/Tork	Class_I/LTR/Ty3_gypsy/Chromovirus/CRM	Class_I/LTR/Ty3_gypsy/Chromovirus/Galadriel	Class_I/LTR/Ty3_gypsy/Chromovirus/Reina	Class_I/LTR/Ty3_gypsy/Chromovirus/Tekay	Class_I/LTR/Ty3_gypsy/non-chromovirus/OTA/Athila	Class_I/LTR/Ty3_gypsy/non-chromovirus/OTA/Tat/Ogre	Class_I/LTR/Ty3_gypsy/non-chromovirus/OTA/Tat/Retand	Class_I/pararetrovirus	Class_II/Subclass_1/TIR/EnSpm_CACTA	Class_II/Subclass_1/TIR/hAT	Class_II/Subclass_1/TIR/MuDR_Mutator	Class_II/Subclass_1/TIR/PIF_Harbinger	rDNA/45S_rDNA/18S_rDNA	rDNA/45S_rDNA/25S_rDNA	rDNA/5S_rDNA	Satellite	Class_I/LTR/Ty1_copia/Angela:Genome_size	Class_I/LTR/Ty1_copia/Bianca:Genome_size	Class_I/LTR/Ty1_copia/Ivana:Genome_size	Class_I/LTR/Ty1_copia/SIRE:Genome_size	Class_I/LTR/Ty1_copia/Tork:Genome_size	Class_I/LTR/Ty3_gypsy/Chromovirus/CRM:Genome_size	Class_I/LTR/Ty3_gypsy/Chromovirus/Galadriel:Genome_size	Class_I/LTR/Ty3_gypsy/Chromovirus/Reina:Genome_size	Class_I/LTR/Ty3_gypsy/Chromovirus/Tekay:Genome_size	Class_I/LTR/Ty3_gypsy/non-chromovirus/OTA/Athila:Genome_size	Class_I/LTR/Ty3_gypsy/non-chromovirus/OTA/Tat/Retand:Genome_size	Class_II/Subclass_1/TIR/EnSpm_CACTA:Genome_size	Class_II/Subclass_1/TIR/hAT:Genome_size	Class_II/Subclass_1/TIR/MuDR_Mutator:Genome_size	Class_II/Subclass_1/TIR/PIF_Harbinger:Genome_size	rDNA/45S_rDNA/18S_rDNA:Genome_size	rDNA/45S_rDNA/25S_rDNA:Genome_size
mod_precip_10	44	734.874	755.465	1464.02	1468.67	Precipitation_of_Driest_Month	~Class_I/LINE	Class_I/LTR/Ty1_copia/Ale	Class_I/LTR/Ty1_copia/Alesia	Class_I/LTR/Ty1_copia/Angela	Class_I/LTR/Ty1_copia/Bianca	Class_I/LTR/Ty1_copia/Ikeros	Class_I/LTR/Ty1_copia/Ivana	Class_I/LTR/Ty1_copia/SIRE	Class_I/LTR/Ty1_copia/TAR	Class_I/LTR/Ty1_copia/Tork	Class_I/LTR/Ty3_gypsy/Chromovirus/CRM	Class_I/LTR/Ty3_gypsy/Chromovirus/Galadriel	Class_I/LTR/Ty3_gypsy/Chromovirus/Reina	Class_I/LTR/Ty3_gypsy/Chromovirus/Tekay	Class_I/LTR/Ty3_gypsy/non-chromovirus/OTA/Athila	Class_I/LTR/Ty3_gypsy/non-chromovirus/OTA/Tat/Ogre	Class_I/LTR/Ty3_gypsy/non-chromovirus/OTA/Tat/Retand	Class_I/pararetrovirus	Class_II/Subclass_1/TIR/EnSpm_CACTA	Class_II/Subclass_1/TIR/hAT	Class_II/Subclass_1/TIR/MuDR_Mutator	Class_II/Subclass_1/TIR/PIF_Harbinger	rDNA/45S_rDNA/18S_rDNA	rDNA/45S_rDNA/25S_rDNA	rDNA/5S_rDNA	Satellite	Class_I/LTR/Ty1_copia/Angela:Genome_size	Class_I/LTR/Ty1_copia/Bianca:Genome_size	Class_I/LTR/Ty1_copia/Ivana:Genome_size	Class_I/LTR/Ty1_copia/SIRE:Genome_size	Class_I/LTR/Ty1_copia/Tork:Genome_size	Class_I/LTR/Ty3_gypsy/Chromovirus/CRM:Genome_size	Class_I/LTR/Ty3_gypsy/Chromovirus/Galadriel:Genome_size	Class_I/LTR/Ty3_gypsy/Chromovirus/Tekay:Genome_size	Class_I/LTR/Ty3_gypsy/non-chromovirus/OTA/Athila:Genome_size	Class_I/LTR/Ty3_gypsy/non-chromovirus/OTA/Tat/Retand:Genome_size	Class_II/Subclass_1/TIR/EnSpm_CACTA:Genome_size	Class_II/Subclass_1/TIR/hAT:Genome_size	Class_II/Subclass_1/TIR/MuDR_Mutator:Genome_size	Class_II/Subclass_1/TIR/PIF_Harbinger:Genome_size	rDNA/45S_rDNA/18S_rDNA:Genome_size	rDNA/45S_rDNA/25S_rDNA:Genome_size	rDNA/5S_rDNA:Genome_size
mod_precip_11	43	730.893	751.189	1459.81	1464.38	Precipitation_of_Driest_Month	~Class_I/LINE	Class_I/LTR/Ty1_copia/Ale	Class_I/LTR/Ty1_copia/Alesia	Class_I/LTR/Ty1_copia/Angela	Class_I/LTR/Ty1_copia/Bianca	Class_I/LTR/Ty1_copia/Ikeros	Class_I/LTR/Ty1_copia/Ivana	Class_I/LTR/Ty1_copia/SIRE	Class_I/LTR/Ty1_copia/TAR	Class_I/LTR/Ty1_copia/Tork	Class_I/LTR/Ty3_gypsy/Chromovirus/CRM	Class_I/LTR/Ty3_gypsy/Chromovirus/Galadriel	Class_I/LTR/Ty3_gypsy/Chromovirus/Reina	Class_I/LTR/Ty3_gypsy/Chromovirus/Tekay	Class_I/LTR/Ty3_gypsy/non-chromovirus/OTA/Athila	Class_I/LTR/Ty3_gypsy/non-chromovirus/OTA/Tat/Ogre	Class_I/LTR/Ty3_gypsy/non-chromovirus/OTA/Tat/Retand	Class_I/pararetrovirus	Class_II/Subclass_1/TIR/EnSpm_CACTA	Class_II/Subclass_1/TIR/hAT	Class_II/Subclass_1/TIR/MuDR_Mutator	Class_II/Subclass_1/TIR/PIF_Harbinger	rDNA/45S_rDNA/18S_rDNA	rDNA/45S_rDNA/25S_rDNA	rDNA/5S_rDNA	Satellite	Class_I/LTR/Ty1_copia/Angela:Genome_size	Class_I/LTR/Ty1_copia/Bianca:Genome_size	Class_I/LTR/Ty1_copia/Ivana:Genome_size	Class_I/LTR/Ty1_copia/SIRE:Genome_size	Class_I/LTR/Ty1_copia/Tork:Genome_size	Class_I/LTR/Ty3_gypsy/Chromovirus/CRM:Genome_size	Class_I/LTR/Ty3_gypsy/Chromovirus/Galadriel:Genome_size	Class_I/LTR/Ty3_gypsy/Chromovirus/Tekay:Genome_size	Class_I/LTR/Ty3_gypsy/non-chromovirus/OTA/Athila:Genome_size	Class_I/LTR/Ty3_gypsy/non-chromovirus/OTA/Tat/Retand:Genome_size	Class_II/Subclass_1/TIR/hAT:Genome_size	Class_II/Subclass_1/TIR/MuDR_Mutator:Genome_size	Class_II/Subclass_1/TIR/PIF_Harbinger:Genome_size	rDNA/45S_rDNA/18S_rDNA:Genome_size	rDNA/45S_rDNA/25S_rDNA:Genome_size	rDNA/5S_rDNA:Genome_size
mod_precip_12	42	727.103	749.071	1455.57	1462.26	Precipitation_of_Driest_Month	~Class_I/LINE	Class_I/LTR/Ty1_copia/Ale	Class_I/LTR/Ty1_copia/Alesia	Class_I/LTR/Ty1_copia/Angela	Class_I/LTR/Ty1_copia/Bianca	Class_I/LTR/Ty1_copia/Ikeros	Class_I/LTR/Ty1_copia/Ivana	Class_I/LTR/Ty1_copia/SIRE	Class_I/LTR/Ty1_copia/TAR	Class_I/LTR/Ty1_copia/Tork	Class_I/LTR/Ty3_gypsy/Chromovirus/CRM	Class_I/LTR/Ty3_gypsy/Chromovirus/Galadriel	Class_I/LTR/Ty3_gypsy/Chromovirus/Reina	Class_I/LTR/Ty3_gypsy/Chromovirus/Tekay	Class_I/LTR/Ty3_gypsy/non-chromovirus/OTA/Athila	Class_I/LTR/Ty3_gypsy/non-chromovirus/OTA/Tat/Ogre	Class_I/LTR/Ty3_gypsy/non-chromovirus/OTA/Tat/Retand	Class_I/pararetrovirus	Class_II/Subclass_1/TIR/EnSpm_CACTA	Class_II/Subclass_1/TIR/hAT	Class_II/Subclass_1/TIR/MuDR_Mutator	Class_II/Subclass_1/TIR/PIF_Harbinger	rDNA/45S_rDNA/18S_rDNA	rDNA/45S_rDNA/25S_rDNA	rDNA/5S_rDNA	Satellite	Class_I/LTR/Ty1_copia/Angela:Genome_size	Class_I/LTR/Ty1_copia/Bianca:Genome_size	Class_I/LTR/Ty1_copia/Ivana:Genome_size	Class_I/LTR/Ty1_copia/SIRE:Genome_size	Class_I/LTR/Ty1_copia/Tork:Genome_size	Class_I/LTR/Ty3_gypsy/Chromovirus/CRM:Genome_size	Class_I/LTR/Ty3_gypsy/Chromovirus/Galadriel:Genome_size	Class_I/LTR/Ty3_gypsy/Chromovirus/Tekay:Genome_size	Class_I/LTR/Ty3_gypsy/non-chromovirus/OTA/Athila:Genome_size	Class_I/LTR/Ty3_gypsy/non-chromovirus/OTA/Tat/Retand:Genome_size	Class_II/Subclass_1/TIR/hAT:Genome_size	Class_II/Subclass_1/TIR/MuDR_Mutator:Genome_size	Class_II/Subclass_1/TIR/PIF_Harbinger:Genome_size	rDNA/45S_rDNA/18S_rDNA:Genome_size	rDNA/5S_rDNA:Genome_size
mod_precip_13	41	723.533	746.667	1454.67	1462.51	Precipitation_of_Driest_Month	~Class_I/LINE	Class_I/LTR/Ty1_copia/Ale	Class_I/LTR/Ty1_copia/Alesia	Class_I/LTR/Ty1_copia/Angela	Class_I/LTR/Ty1_copia/Bianca	Class_I/LTR/Ty1_copia/Ikeros	Class_I/LTR/Ty1_copia/Ivana	Class_I/LTR/Ty1_copia/SIRE	Class_I/LTR/Ty1_copia/TAR	Class_I/LTR/Ty1_copia/Tork	Class_I/LTR/Ty3_gypsy/Chromovirus/CRM	Class_I/LTR/Ty3_gypsy/Chromovirus/Galadriel	Class_I/LTR/Ty3_gypsy/Chromovirus/Reina	Class_I/LTR/Ty3_gypsy/Chromovirus/Tekay	Class_I/LTR/Ty3_gypsy/non-chromovirus/OTA/Athila	Class_I/LTR/Ty3_gypsy/non-chromovirus/OTA/Tat/Ogre	Class_I/LTR/Ty3_gypsy/non-chromovirus/OTA/Tat/Retand	Class_I/pararetrovirus	Class_II/Subclass_1/TIR/EnSpm_CACTA	Class_II/Subclass_1/TIR/hAT	Class_II/Subclass_1/TIR/MuDR_Mutator	Class_II/Subclass_1/TIR/PIF_Harbinger	rDNA/45S_rDNA/18S_rDNA	rDNA/45S_rDNA/25S_rDNA	rDNA/5S_rDNA	Satellite	Class_I/LTR/Ty1_copia/Angela:Genome_size	Class_I/LTR/Ty1_copia/Bianca:Genome_size	Class_I/LTR/Ty1_copia/Ivana:Genome_size	Class_I/LTR/Ty1_copia/SIRE:Genome_size	Class_I/LTR/Ty3_gypsy/Chromovirus/CRM:Genome_size	Class_I/LTR/Ty3_gypsy/Chromovirus/Galadriel:Genome_size	Class_I/LTR/Ty3_gypsy/Chromovirus/Tekay:Genome_size	Class_I/LTR/Ty3_gypsy/non-chromovirus/OTA/Athila:Genome_size	Class_I/LTR/Ty3_gypsy/non-chromovirus/OTA/Tat/Retand:Genome_size	Class_II/Subclass_1/TIR/hAT:Genome_size	Class_II/Subclass_1/TIR/MuDR_Mutator:Genome_size	Class_II/Subclass_1/TIR/PIF_Harbinger:Genome_size	rDNA/45S_rDNA/18S_rDNA:Genome_size	rDNA/5S_rDNA:Genome_size
mod_precip_14	40	719.831	743.244	1450.86	1458.63	Precipitation_of_Driest_Month	~Class_I/LINE	Class_I/LTR/Ty1_copia/Ale	Class_I/LTR/Ty1_copia/Alesia	Class_I/LTR/Ty1_copia/Angela	Class_I/LTR/Ty1_copia/Bianca	Class_I/LTR/Ty1_copia/Ikeros	Class_I/LTR/Ty1_copia/Ivana	Class_I/LTR/Ty1_copia/SIRE	Class_I/LTR/Ty1_copia/TAR	Class_I/LTR/Ty1_copia/Tork	Class_I/LTR/Ty3_gypsy/Chromovirus/CRM	Class_I/LTR/Ty3_gypsy/Chromovirus/Galadriel	Class_I/LTR/Ty3_gypsy/Chromovirus/Reina	Class_I/LTR/Ty3_gypsy/Chromovirus/Tekay	Class_I/LTR/Ty3_gypsy/non-chromovirus/OTA/Athila	Class_I/LTR/Ty3_gypsy/non-chromovirus/OTA/Tat/Ogre	Class_I/LTR/Ty3_gypsy/non-chromovirus/OTA/Tat/Retand	Class_I/pararetrovirus	Class_II/Subclass_1/TIR/EnSpm_CACTA	Class_II/Subclass_1/TIR/hAT	Class_II/Subclass_1/TIR/MuDR_Mutator	Class_II/Subclass_1/TIR/PIF_Harbinger	rDNA/45S_rDNA/18S_rDNA	rDNA/45S_rDNA/25S_rDNA	rDNA/5S_rDNA	Satellite	Class_I/LTR/Ty1_copia/Angela:Genome_size	Class_I/LTR/Ty1_copia/Bianca:Genome_size	Class_I/LTR/Ty1_copia/Ivana:Genome_size	Class_I/LTR/Ty1_copia/SIRE:Genome_size	Class_I/LTR/Ty3_gypsy/Chromovirus/CRM:Genome_size	Class_I/LTR/Ty3_gypsy/Chromovirus/Galadriel:Genome_size	Class_I/LTR/Ty3_gypsy/Chromovirus/Tekay:Genome_size	Class_I/LTR/Ty3_gypsy/non-chromovirus/OTA/Athila:Genome_size	Class_I/LTR/Ty3_gypsy/non-chromovirus/OTA/Tat/Retand:Genome_size	Class_II/Subclass_1/TIR/MuDR_Mutator:Genome_size	Class_II/Subclass_1/TIR/PIF_Harbinger:Genome_size	rDNA/45S_rDNA/18S_rDNA:Genome_size	rDNA/5S_rDNA:Genome_size
mod_precip_15	39	716.394	739.43	1447.01	1454.79	Precipitation_of_Driest_Month	~Class_I/LINE	Class_I/LTR/Ty1_copia/Ale	Class_I/LTR/Ty1_copia/Alesia	Class_I/LTR/Ty1_copia/Angela	Class_I/LTR/Ty1_copia/Bianca	Class_I/LTR/Ty1_copia/Ikeros	Class_I/LTR/Ty1_copia/Ivana	Class_I/LTR/Ty1_copia/SIRE	Class_I/LTR/Ty1_copia/TAR	Class_I/LTR/Ty1_copia/Tork	Class_I/LTR/Ty3_gypsy/Chromovirus/CRM	Class_I/LTR/Ty3_gypsy/Chromovirus/Galadriel	Class_I/LTR/Ty3_gypsy/Chromovirus/Reina	Class_I/LTR/Ty3_gypsy/Chromovirus/Tekay	Class_I/LTR/Ty3_gypsy/non-chromovirus/OTA/Athila	Class_I/LTR/Ty3_gypsy/non-chromovirus/OTA/Tat/Ogre	Class_I/LTR/Ty3_gypsy/non-chromovirus/OTA/Tat/Retand	Class_I/pararetrovirus	Class_II/Subclass_1/TIR/EnSpm_CACTA	Class_II/Subclass_1/TIR/hAT	Class_II/Subclass_1/TIR/MuDR_Mutator	Class_II/Subclass_1/TIR/PIF_Harbinger	rDNA/45S_rDNA/18S_rDNA	rDNA/45S_rDNA/25S_rDNA	rDNA/5S_rDNA	Satellite	Class_I/LTR/Ty1_copia/Angela:Genome_size	Class_I/LTR/Ty1_copia/Bianca:Genome_size	Class_I/LTR/Ty1_copia/Ivana:Genome_size	Class_I/LTR/Ty1_copia/SIRE:Genome_size	Class_I/LTR/Ty3_gypsy/Chromovirus/CRM:Genome_size	Class_I/LTR/Ty3_gypsy/Chromovirus/Tekay:Genome_size	Class_I/LTR/Ty3_gypsy/non-chromovirus/OTA/Athila:Genome_size	Class_I/LTR/Ty3_gypsy/non-chromovirus/OTA/Tat/Retand:Genome_size	Class_II/Subclass_1/TIR/MuDR_Mutator:Genome_size	Class_II/Subclass_1/TIR/PIF_Harbinger:Genome_size	rDNA/45S_rDNA/18S_rDNA:Genome_size	rDNA/5S_rDNA:Genome_size
mod_precip_16	38	713.591	735.801	1443.59	1451.03	Precipitation_of_Driest_Month	~Class_I/LINE	Class_I/LTR/Ty1_copia/Ale	Class_I/LTR/Ty1_copia/Alesia	Class_I/LTR/Ty1_copia/Angela	Class_I/LTR/Ty1_copia/Bianca	Class_I/LTR/Ty1_copia/Ikeros	Class_I/LTR/Ty1_copia/Ivana	Class_I/LTR/Ty1_copia/SIRE	Class_I/LTR/Ty1_copia/TAR	Class_I/LTR/Ty1_copia/Tork	Class_I/LTR/Ty3_gypsy/Chromovirus/CRM	Class_I/LTR/Ty3_gypsy/Chromovirus/Galadriel	Class_I/LTR/Ty3_gypsy/Chromovirus/Reina	Class_I/LTR/Ty3_gypsy/Chromovirus/Tekay	Class_I/LTR/Ty3_gypsy/non-chromovirus/OTA/Athila	Class_I/LTR/Ty3_gypsy/non-chromovirus/OTA/Tat/Ogre	Class_I/LTR/Ty3_gypsy/non-chromovirus/OTA/Tat/Retand	Class_I/pararetrovirus	Class_II/Subclass_1/TIR/EnSpm_CACTA	Class_II/Subclass_1/TIR/hAT	Class_II/Subclass_1/TIR/MuDR_Mutator	Class_II/Subclass_1/TIR/PIF_Harbinger	rDNA/45S_rDNA/18S_rDNA	rDNA/45S_rDNA/25S_rDNA	rDNA/5S_rDNA	Satellite	Class_I/LTR/Ty1_copia/Angela:Genome_size	Class_I/LTR/Ty1_copia/Bianca:Genome_size	Class_I/LTR/Ty1_copia/Ivana:Genome_size	Class_I/LTR/Ty1_copia/SIRE:Genome_size	Class_I/LTR/Ty3_gypsy/Chromovirus/CRM:Genome_size	Class_I/LTR/Ty3_gypsy/Chromovirus/Tekay:Genome_size	Class_I/LTR/Ty3_gypsy/non-chromovirus/OTA/Athila:Genome_size	Class_I/LTR/Ty3_gypsy/non-chromovirus/OTA/Tat/Retand:Genome_size	Class_II/Subclass_1/TIR/PIF_Harbinger:Genome_size	rDNA/45S_rDNA/18S_rDNA:Genome_size	rDNA/5S_rDNA:Genome_size
mod_precip_17	37	711.667	732.431	1442.59	1447.85	Precipitation_of_Driest_Month	~Class_I/LINE	Class_I/LTR/Ty1_copia/Ale	Class_I/LTR/Ty1_copia/Alesia	Class_I/LTR/Ty1_copia/Angela	Class_I/LTR/Ty1_copia/Bianca	Class_I/LTR/Ty1_copia/Ikeros	Class_I/LTR/Ty1_copia/Ivana	Class_I/LTR/Ty1_copia/SIRE	Class_I/LTR/Ty1_copia/TAR	Class_I/LTR/Ty1_copia/Tork	Class_I/LTR/Ty3_gypsy/Chromovirus/CRM	Class_I/LTR/Ty3_gypsy/Chromovirus/Galadriel	Class_I/LTR/Ty3_gypsy/Chromovirus/Reina	Class_I/LTR/Ty3_gypsy/Chromovirus/Tekay	Class_I/LTR/Ty3_gypsy/non-chromovirus/OTA/Athila	Class_I/LTR/Ty3_gypsy/non-chromovirus/OTA/Tat/Ogre	Class_I/LTR/Ty3_gypsy/non-chromovirus/OTA/Tat/Retand	Class_I/pararetrovirus	Class_II/Subclass_1/TIR/EnSpm_CACTA	Class_II/Subclass_1/TIR/hAT	Class_II/Subclass_1/TIR/MuDR_Mutator	Class_II/Subclass_1/TIR/PIF_Harbinger	rDNA/45S_rDNA/18S_rDNA	rDNA/45S_rDNA/25S_rDNA	rDNA/5S_rDNA	Satellite	Class_I/LTR/Ty1_copia/Angela:Genome_size	Class_I/LTR/Ty1_copia/Bianca:Genome_size	Class_I/LTR/Ty1_copia/Ivana:Genome_size	Class_I/LTR/Ty1_copia/SIRE:Genome_size	Class_I/LTR/Ty3_gypsy/Chromovirus/CRM:Genome_size	Class_I/LTR/Ty3_gypsy/Chromovirus/Tekay:Genome_size	Class_I/LTR/Ty3_gypsy/non-chromovirus/OTA/Athila:Genome_size	Class_I/LTR/Ty3_gypsy/non-chromovirus/OTA/Tat/Retand:Genome_size	Class_II/Subclass_1/TIR/PIF_Harbinger:Genome_size	rDNA/5S_rDNA:Genome_size
mod_precip_18	36	709.68	730.02	1443.93	1448.73	Precipitation_of_Driest_Month	~Class_I/LINE	Class_I/LTR/Ty1_copia/Ale	Class_I/LTR/Ty1_copia/Alesia	Class_I/LTR/Ty1_copia/Angela	Class_I/LTR/Ty1_copia/Bianca	Class_I/LTR/Ty1_copia/Ikeros	Class_I/LTR/Ty1_copia/Ivana	Class_I/LTR/Ty1_copia/SIRE	Class_I/LTR/Ty1_copia/TAR	Class_I/LTR/Ty1_copia/Tork	Class_I/LTR/Ty3_gypsy/Chromovirus/CRM	Class_I/LTR/Ty3_gypsy/Chromovirus/Galadriel	Class_I/LTR/Ty3_gypsy/Chromovirus/Reina	Class_I/LTR/Ty3_gypsy/Chromovirus/Tekay	Class_I/LTR/Ty3_gypsy/non-chromovirus/OTA/Athila	Class_I/LTR/Ty3_gypsy/non-chromovirus/OTA/Tat/Ogre	Class_I/LTR/Ty3_gypsy/non-chromovirus/OTA/Tat/Retand	Class_I/pararetrovirus	Class_II/Subclass_1/TIR/EnSpm_CACTA	Class_II/Subclass_1/TIR/hAT	Class_II/Subclass_1/TIR/MuDR_Mutator	Class_II/Subclass_1/TIR/PIF_Harbinger	rDNA/45S_rDNA/18S_rDNA	rDNA/45S_rDNA/25S_rDNA	rDNA/5S_rDNA	Satellite	Class_I/LTR/Ty1_copia/Angela:Genome_size	Class_I/LTR/Ty1_copia/Bianca:Genome_size	Class_I/LTR/Ty1_copia/Ivana:Genome_size	Class_I/LTR/Ty1_copia/SIRE:Genome_size	Class_I/LTR/Ty3_gypsy/Chromovirus/CRM:Genome_size	Class_I/LTR/Ty3_gypsy/Chromovirus/Tekay:Genome_size	Class_I/LTR/Ty3_gypsy/non-chromovirus/OTA/Tat/Retand:Genome_size	Class_II/Subclass_1/TIR/PIF_Harbinger:Genome_size	rDNA/5S_rDNA:Genome_size
mod_precip_19	35	707.324	729.019	1440.87	1446.21	Precipitation_of_Driest_Month	~Class_I/LINE	Class_I/LTR/Ty1_copia/Ale	Class_I/LTR/Ty1_copia/Alesia	Class_I/LTR/Ty1_copia/Angela	Class_I/LTR/Ty1_copia/Bianca	Class_I/LTR/Ty1_copia/Ikeros	Class_I/LTR/Ty1_copia/Ivana	Class_I/LTR/Ty1_copia/SIRE	Class_I/LTR/Ty1_copia/TAR	Class_I/LTR/Ty1_copia/Tork	Class_I/LTR/Ty3_gypsy/Chromovirus/CRM	Class_I/LTR/Ty3_gypsy/Chromovirus/Galadriel	Class_I/LTR/Ty3_gypsy/Chromovirus/Reina	Class_I/LTR/Ty3_gypsy/Chromovirus/Tekay	Class_I/LTR/Ty3_gypsy/non-chromovirus/OTA/Athila	Class_I/LTR/Ty3_gypsy/non-chromovirus/OTA/Tat/Ogre	Class_I/LTR/Ty3_gypsy/non-chromovirus/OTA/Tat/Retand	Class_I/pararetrovirus	Class_II/Subclass_1/TIR/EnSpm_CACTA	Class_II/Subclass_1/TIR/hAT	Class_II/Subclass_1/TIR/MuDR_Mutator	Class_II/Subclass_1/TIR/PIF_Harbinger	rDNA/45S_rDNA/18S_rDNA	rDNA/45S_rDNA/25S_rDNA	rDNA/5S_rDNA	Satellite	Class_I/LTR/Ty1_copia/Angela:Genome_size	Class_I/LTR/Ty1_copia/Ivana:Genome_size	Class_I/LTR/Ty1_copia/SIRE:Genome_size	Class_I/LTR/Ty3_gypsy/Chromovirus/CRM:Genome_size	Class_I/LTR/Ty3_gypsy/Chromovirus/Tekay:Genome_size	Class_I/LTR/Ty3_gypsy/non-chromovirus/OTA/Tat/Retand:Genome_size	Class_II/Subclass_1/TIR/PIF_Harbinger:Genome_size	rDNA/5S_rDNA:Genome_size
mod_precip_20	34	706.015	728.495	1438.26	1445.34	Precipitation_of_Driest_Month	~Class_I/LINE	Class_I/LTR/Ty1_copia/Ale	Class_I/LTR/Ty1_copia/Alesia	Class_I/LTR/Ty1_copia/Angela	Class_I/LTR/Ty1_copia/Bianca	Class_I/LTR/Ty1_copia/Ikeros	Class_I/LTR/Ty1_copia/Ivana	Class_I/LTR/Ty1_copia/SIRE	Class_I/LTR/Ty1_copia/TAR	Class_I/LTR/Ty1_copia/Tork	Class_I/LTR/Ty3_gypsy/Chromovirus/CRM	Class_I/LTR/Ty3_gypsy/Chromovirus/Galadriel	Class_I/LTR/Ty3_gypsy/Chromovirus/Reina	Class_I/LTR/Ty3_gypsy/Chromovirus/Tekay	Class_I/LTR/Ty3_gypsy/non-chromovirus/OTA/Athila	Class_I/LTR/Ty3_gypsy/non-chromovirus/OTA/Tat/Ogre	Class_I/LTR/Ty3_gypsy/non-chromovirus/OTA/Tat/Retand	Class_I/pararetrovirus	Class_II/Subclass_1/TIR/EnSpm_CACTA	Class_II/Subclass_1/TIR/hAT	Class_II/Subclass_1/TIR/MuDR_Mutator	Class_II/Subclass_1/TIR/PIF_Harbinger	rDNA/45S_rDNA/18S_rDNA	rDNA/45S_rDNA/25S_rDNA	rDNA/5S_rDNA	Satellite	Class_I/LTR/Ty1_copia/Angela:Genome_size	Class_I/LTR/Ty1_copia/SIRE:Genome_size	Class_I/LTR/Ty3_gypsy/Chromovirus/CRM:Genome_size	Class_I/LTR/Ty3_gypsy/Chromovirus/Tekay:Genome_size	Class_I/LTR/Ty3_gypsy/non-chromovirus/OTA/Tat/Retand:Genome_size	Class_II/Subclass_1/TIR/PIF_Harbinger:Genome_size	rDNA/5S_rDNA:Genome_size
mod_precip_21	33	705.71	726.948	1439.22	1445.02	Precipitation_of_Driest_Month	~Class_I/LINE	Class_I/LTR/Ty1_copia/Ale	Class_I/LTR/Ty1_copia/Alesia	Class_I/LTR/Ty1_copia/Angela	Class_I/LTR/Ty1_copia/Bianca	Class_I/LTR/Ty1_copia/Ikeros	Class_I/LTR/Ty1_copia/Ivana	Class_I/LTR/Ty1_copia/SIRE	Class_I/LTR/Ty1_copia/TAR	Class_I/LTR/Ty1_copia/Tork	Class_I/LTR/Ty3_gypsy/Chromovirus/CRM	Class_I/LTR/Ty3_gypsy/Chromovirus/Galadriel	Class_I/LTR/Ty3_gypsy/Chromovirus/Reina	Class_I/LTR/Ty3_gypsy/Chromovirus/Tekay	Class_I/LTR/Ty3_gypsy/non-chromovirus/OTA/Athila	Class_I/LTR/Ty3_gypsy/non-chromovirus/OTA/Tat/Ogre	Class_I/LTR/Ty3_gypsy/non-chromovirus/OTA/Tat/Retand	Class_I/pararetrovirus	Class_II/Subclass_1/TIR/EnSpm_CACTA	Class_II/Subclass_1/TIR/hAT	Class_II/Subclass_1/TIR/MuDR_Mutator	Class_II/Subclass_1/TIR/PIF_Harbinger	rDNA/45S_rDNA/18S_rDNA	rDNA/45S_rDNA/25S_rDNA	rDNA/5S_rDNA	Satellite	Class_I/LTR/Ty1_copia/SIRE:Genome_size	Class_I/LTR/Ty3_gypsy/Chromovirus/CRM:Genome_size	Class_I/LTR/Ty3_gypsy/Chromovirus/Tekay:Genome_size	Class_I/LTR/Ty3_gypsy/non-chromovirus/OTA/Tat/Retand:Genome_size	Class_II/Subclass_1/TIR/PIF_Harbinger:Genome_size	rDNA/5S_rDNA:Genome_size
mod_precip_22	32	705.752	725.353	1440.11	1443.98	Precipitation_of_Driest_Month	~Class_I/LINE	Class_I/LTR/Ty1_copia/Ale	Class_I/LTR/Ty1_copia/Alesia	Class_I/LTR/Ty1_copia/Angela	Class_I/LTR/Ty1_copia/Bianca	Class_I/LTR/Ty1_copia/Ikeros	Class_I/LTR/Ty1_copia/Ivana	Class_I/LTR/Ty1_copia/SIRE	Class_I/LTR/Ty1_copia/TAR	Class_I/LTR/Ty1_copia/Tork	Class_I/LTR/Ty3_gypsy/Chromovirus/CRM	Class_I/LTR/Ty3_gypsy/Chromovirus/Galadriel	Class_I/LTR/Ty3_gypsy/Chromovirus/Reina	Class_I/LTR/Ty3_gypsy/Chromovirus/Tekay	Class_I/LTR/Ty3_gypsy/non-chromovirus/OTA/Athila	Class_I/LTR/Ty3_gypsy/non-chromovirus/OTA/Tat/Ogre	Class_I/LTR/Ty3_gypsy/non-chromovirus/OTA/Tat/Retand	Class_I/pararetrovirus	Class_II/Subclass_1/TIR/EnSpm_CACTA	Class_II/Subclass_1/TIR/hAT	Class_II/Subclass_1/TIR/MuDR_Mutator	Class_II/Subclass_1/TIR/PIF_Harbinger	rDNA/45S_rDNA/18S_rDNA	rDNA/45S_rDNA/25S_rDNA	rDNA/5S_rDNA	Satellite	Class_I/LTR/Ty1_copia/SIRE:Genome_size	Class_I/LTR/Ty3_gypsy/Chromovirus/CRM:Genome_size	Class_I/LTR/Ty3_gypsy/Chromovirus/Tekay:Genome_size	Class_II/Subclass_1/TIR/PIF_Harbinger:Genome_size	rDNA/5S_rDNA:Genome_size
mod_precip_23	31	705.722	723.306	1439.31	1442.52	Precipitation_of_Driest_Month	~Class_I/LINE	Class_I/LTR/Ty1_copia/Ale	Class_I/LTR/Ty1_copia/Alesia	Class_I/LTR/Ty1_copia/Angela	Class_I/LTR/Ty1_copia/Bianca	Class_I/LTR/Ty1_copia/Ikeros	Class_I/LTR/Ty1_copia/Ivana	Class_I/LTR/Ty1_copia/SIRE	Class_I/LTR/Ty1_copia/TAR	Class_I/LTR/Ty1_copia/Tork	Class_I/LTR/Ty3_gypsy/Chromovirus/CRM	Class_I/LTR/Ty3_gypsy/Chromovirus/Galadriel	Class_I/LTR/Ty3_gypsy/Chromovirus/Reina	Class_I/LTR/Ty3_gypsy/Chromovirus/Tekay	Class_I/LTR/Ty3_gypsy/non-chromovirus/OTA/Athila	Class_I/LTR/Ty3_gypsy/non-chromovirus/OTA/Tat/Ogre	Class_I/LTR/Ty3_gypsy/non-chromovirus/OTA/Tat/Retand	Class_I/pararetrovirus	Class_II/Subclass_1/TIR/EnSpm_CACTA	Class_II/Subclass_1/TIR/hAT	Class_II/Subclass_1/TIR/MuDR_Mutator	Class_II/Subclass_1/TIR/PIF_Harbinger	rDNA/45S_rDNA/18S_rDNA	rDNA/45S_rDNA/25S_rDNA	rDNA/5S_rDNA	Satellite	Class_I/LTR/Ty1_copia/SIRE:Genome_size	Class_I/LTR/Ty3_gypsy/Chromovirus/Tekay:Genome_size	Class_II/Subclass_1/TIR/PIF_Harbinger:Genome_size	rDNA/5S_rDNA:Genome_size
mod_precip_24	30	706.163	721.342	1437.09	1439.77	Precipitation_of_Driest_Month	~Class_I/LINE	Class_I/LTR/Ty1_copia/Ale	Class_I/LTR/Ty1_copia/Alesia	Class_I/LTR/Ty1_copia/Angela	Class_I/LTR/Ty1_copia/Bianca	Class_I/LTR/Ty1_copia/Ikeros	Class_I/LTR/Ty1_copia/Ivana	Class_I/LTR/Ty1_copia/SIRE	Class_I/LTR/Ty1_copia/TAR	Class_I/LTR/Ty1_copia/Tork	Class_I/LTR/Ty3_gypsy/Chromovirus/CRM	Class_I/LTR/Ty3_gypsy/Chromovirus/Galadriel	Class_I/LTR/Ty3_gypsy/Chromovirus/Reina	Class_I/LTR/Ty3_gypsy/Chromovirus/Tekay	Class_I/LTR/Ty3_gypsy/non-chromovirus/OTA/Athila	Class_I/LTR/Ty3_gypsy/non-chromovirus/OTA/Tat/Ogre	Class_I/LTR/Ty3_gypsy/non-chromovirus/OTA/Tat/Retand	Class_I/pararetrovirus	Class_II/Subclass_1/TIR/EnSpm_CACTA	Class_II/Subclass_1/TIR/hAT	Class_II/Subclass_1/TIR/MuDR_Mutator	Class_II/Subclass_1/TIR/PIF_Harbinger	rDNA/45S_rDNA/18S_rDNA	rDNA/45S_rDNA/25S_rDNA	rDNA/5S_rDNA	Satellite	Class_I/LTR/Ty1_copia/SIRE:Genome_size	Class_I/LTR/Ty3_gypsy/Chromovirus/Tekay:Genome_size	Class_II/Subclass_1/TIR/PIF_Harbinger:Genome_size
mod_precip_25	29	702.891	718.613	1434.26	1436.48	Precipitation_of_Driest_Month	~Class_I/LINE	Class_I/LTR/Ty1_copia/Ale	Class_I/LTR/Ty1_copia/Angela	Class_I/LTR/Ty1_copia/Bianca	Class_I/LTR/Ty1_copia/Ikeros	Class_I/LTR/Ty1_copia/Ivana	Class_I/LTR/Ty1_copia/SIRE	Class_I/LTR/Ty1_copia/TAR	Class_I/LTR/Ty1_copia/Tork	Class_I/LTR/Ty3_gypsy/Chromovirus/CRM	Class_I/LTR/Ty3_gypsy/Chromovirus/Galadriel	Class_I/LTR/Ty3_gypsy/Chromovirus/Reina	Class_I/LTR/Ty3_gypsy/Chromovirus/Tekay	Class_I/LTR/Ty3_gypsy/non-chromovirus/OTA/Athila	Class_I/LTR/Ty3_gypsy/non-chromovirus/OTA/Tat/Ogre	Class_I/LTR/Ty3_gypsy/non-chromovirus/OTA/Tat/Retand	Class_I/pararetrovirus	Class_II/Subclass_1/TIR/EnSpm_CACTA	Class_II/Subclass_1/TIR/hAT	Class_II/Subclass_1/TIR/MuDR_Mutator	Class_II/Subclass_1/TIR/PIF_Harbinger	rDNA/45S_rDNA/18S_rDNA	rDNA/45S_rDNA/25S_rDNA	rDNA/5S_rDNA	Satellite	Class_I/LTR/Ty1_copia/SIRE:Genome_size	Class_I/LTR/Ty3_gypsy/Chromovirus/Tekay:Genome_size	Class_II/Subclass_1/TIR/PIF_Harbinger:Genome_size
mod_precip_26	28	699.682	715.461	1431.11	1433.39	Precipitation_of_Driest_Month	~Class_I/LINE	Class_I/LTR/Ty1_copia/Ale	Class_I/LTR/Ty1_copia/Angela	Class_I/LTR/Ty1_copia/Ikeros	Class_I/LTR/Ty1_copia/Ivana	Class_I/LTR/Ty1_copia/SIRE	Class_I/LTR/Ty1_copia/TAR	Class_I/LTR/Ty1_copia/Tork	Class_I/LTR/Ty3_gypsy/Chromovirus/CRM	Class_I/LTR/Ty3_gypsy/Chromovirus/Galadriel	Class_I/LTR/Ty3_gypsy/Chromovirus/Reina	Class_I/LTR/Ty3_gypsy/Chromovirus/Tekay	Class_I/LTR/Ty3_gypsy/non-chromovirus/OTA/Athila	Class_I/LTR/Ty3_gypsy/non-chromovirus/OTA/Tat/Ogre	Class_I/LTR/Ty3_gypsy/non-chromovirus/OTA/Tat/Retand	Class_I/pararetrovirus	Class_II/Subclass_1/TIR/EnSpm_CACTA	Class_II/Subclass_1/TIR/hAT	Class_II/Subclass_1/TIR/MuDR_Mutator	Class_II/Subclass_1/TIR/PIF_Harbinger	rDNA/45S_rDNA/18S_rDNA	rDNA/45S_rDNA/25S_rDNA	rDNA/5S_rDNA	Satellite	Class_I/LTR/Ty1_copia/SIRE:Genome_size	Class_I/LTR/Ty3_gypsy/Chromovirus/Tekay:Genome_size	Class_II/Subclass_1/TIR/PIF_Harbinger:Genome_size
mod_precip_27	27	696.561	712.331	1428.05	1430.23	Precipitation_of_Driest_Month	~Class_I/LINE	Class_I/LTR/Ty1_copia/Ale	Class_I/LTR/Ty1_copia/Angela	Class_I/LTR/Ty1_copia/Ikeros	Class_I/LTR/Ty1_copia/Ivana	Class_I/LTR/Ty1_copia/SIRE	Class_I/LTR/Ty1_copia/TAR	Class_I/LTR/Ty1_copia/Tork	Class_I/LTR/Ty3_gypsy/Chromovirus/CRM	Class_I/LTR/Ty3_gypsy/Chromovirus/Galadriel	Class_I/LTR/Ty3_gypsy/Chromovirus/Tekay	Class_I/LTR/Ty3_gypsy/non-chromovirus/OTA/Athila	Class_I/LTR/Ty3_gypsy/non-chromovirus/OTA/Tat/Ogre	Class_I/LTR/Ty3_gypsy/non-chromovirus/OTA/Tat/Retand	Class_I/pararetrovirus	Class_II/Subclass_1/TIR/EnSpm_CACTA	Class_II/Subclass_1/TIR/hAT	Class_II/Subclass_1/TIR/MuDR_Mutator	Class_II/Subclass_1/TIR/PIF_Harbinger	rDNA/45S_rDNA/18S_rDNA	rDNA/45S_rDNA/25S_rDNA	rDNA/5S_rDNA	Satellite	Class_I/LTR/Ty1_copia/SIRE:Genome_size	Class_I/LTR/Ty3_gypsy/Chromovirus/Tekay:Genome_size	Class_II/Subclass_1/TIR/PIF_Harbinger:Genome_size
mod_precip_28	26	693.553	709.581	1425.12	1427.19	Precipitation_of_Driest_Month	~Class_I/LINE	Class_I/LTR/Ty1_copia/Ale	Class_I/LTR/Ty1_copia/Angela	Class_I/LTR/Ty1_copia/Ikeros	Class_I/LTR/Ty1_copia/Ivana	Class_I/LTR/Ty1_copia/SIRE	Class_I/LTR/Ty1_copia/TAR	Class_I/LTR/Ty1_copia/Tork	Class_I/LTR/Ty3_gypsy/Chromovirus/CRM	Class_I/LTR/Ty3_gypsy/Chromovirus/Galadriel	Class_I/LTR/Ty3_gypsy/Chromovirus/Tekay	Class_I/LTR/Ty3_gypsy/non-chromovirus/OTA/Athila	Class_I/LTR/Ty3_gypsy/non-chromovirus/OTA/Tat/Ogre	Class_I/LTR/Ty3_gypsy/non-chromovirus/OTA/Tat/Retand	Class_I/pararetrovirus	Class_II/Subclass_1/TIR/EnSpm_CACTA	Class_II/Subclass_1/TIR/hAT	Class_II/Subclass_1/TIR/PIF_Harbinger	rDNA/45S_rDNA/18S_rDNA	rDNA/45S_rDNA/25S_rDNA	rDNA/5S_rDNA	Satellite	Class_I/LTR/Ty1_copia/SIRE:Genome_size	Class_I/LTR/Ty3_gypsy/Chromovirus/Tekay:Genome_size	Class_II/Subclass_1/TIR/PIF_Harbinger:Genome_size
mod_precip_29	25	690.655	706.534	1422.08	1424.15	Precipitation_of_Driest_Month	~Class_I/LINE	Class_I/LTR/Ty1_copia/Ale	Class_I/LTR/Ty1_copia/Angela	Class_I/LTR/Ty1_copia/Ivana	Class_I/LTR/Ty1_copia/SIRE	Class_I/LTR/Ty1_copia/TAR	Class_I/LTR/Ty1_copia/Tork	Class_I/LTR/Ty3_gypsy/Chromovirus/CRM	Class_I/LTR/Ty3_gypsy/Chromovirus/Galadriel	Class_I/LTR/Ty3_gypsy/Chromovirus/Tekay	Class_I/LTR/Ty3_gypsy/non-chromovirus/OTA/Athila	Class_I/LTR/Ty3_gypsy/non-chromovirus/OTA/Tat/Ogre	Class_I/LTR/Ty3_gypsy/non-chromovirus/OTA/Tat/Retand	Class_I/pararetrovirus	Class_II/Subclass_1/TIR/EnSpm_CACTA	Class_II/Subclass_1/TIR/hAT	Class_II/Subclass_1/TIR/PIF_Harbinger	rDNA/45S_rDNA/18S_rDNA	rDNA/45S_rDNA/25S_rDNA	rDNA/5S_rDNA	Satellite	Class_I/LTR/Ty1_copia/SIRE:Genome_size	Class_I/LTR/Ty3_gypsy/Chromovirus/Tekay:Genome_size	Class_II/Subclass_1/TIR/PIF_Harbinger:Genome_size
mod_precip_30	24	687.897	703.761	1419.63	1421.63	Precipitation_of_Driest_Month	~Class_I/LINE	Class_I/LTR/Ty1_copia/Ale	Class_I/LTR/Ty1_copia/Angela	Class_I/LTR/Ty1_copia/Ivana	Class_I/LTR/Ty1_copia/SIRE	Class_I/LTR/Ty1_copia/TAR	Class_I/LTR/Ty1_copia/Tork	Class_I/LTR/Ty3_gypsy/Chromovirus/CRM	Class_I/LTR/Ty3_gypsy/Chromovirus/Galadriel	Class_I/LTR/Ty3_gypsy/Chromovirus/Tekay	Class_I/LTR/Ty3_gypsy/non-chromovirus/OTA/Athila	Class_I/LTR/Ty3_gypsy/non-chromovirus/OTA/Tat/Ogre	Class_I/LTR/Ty3_gypsy/non-chromovirus/OTA/Tat/Retand	Class_I/pararetrovirus	Class_II/Subclass_1/TIR/EnSpm_CACTA	Class_II/Subclass_1/TIR/hAT	Class_II/Subclass_1/TIR/PIF_Harbinger	rDNA/45S_rDNA/18S_rDNA	rDNA/45S_rDNA/25S_rDNA	rDNA/5S_rDNA	Class_I/LTR/Ty1_copia/SIRE:Genome_size	Class_I/LTR/Ty3_gypsy/Chromovirus/Tekay:Genome_size	Class_II/Subclass_1/TIR/PIF_Harbinger:Genome_size
mod_precip_31	23	685.203	700.821	1416.7	1418.9	Precipitation_of_Driest_Month	~Class_I/LINE	Class_I/LTR/Ty1_copia/Ale	Class_I/LTR/Ty1_copia/Angela	Class_I/LTR/Ty1_copia/Ivana	Class_I/LTR/Ty1_copia/SIRE	Class_I/LTR/Ty1_copia/Tork	Class_I/LTR/Ty3_gypsy/Chromovirus/CRM	Class_I/LTR/Ty3_gypsy/Chromovirus/Galadriel	Class_I/LTR/Ty3_gypsy/Chromovirus/Tekay	Class_I/LTR/Ty3_gypsy/non-chromovirus/OTA/Athila	Class_I/LTR/Ty3_gypsy/non-chromovirus/OTA/Tat/Ogre	Class_I/LTR/Ty3_gypsy/non-chromovirus/OTA/Tat/Retand	Class_I/pararetrovirus	Class_II/Subclass_1/TIR/EnSpm_CACTA	Class_II/Subclass_1/TIR/hAT	Class_II/Subclass_1/TIR/PIF_Harbinger	rDNA/45S_rDNA/18S_rDNA	rDNA/45S_rDNA/25S_rDNA	rDNA/5S_rDNA	Class_I/LTR/Ty1_copia/SIRE:Genome_size	Class_I/LTR/Ty3_gypsy/Chromovirus/Tekay:Genome_size	Class_II/Subclass_1/TIR/PIF_Harbinger:Genome_size
mod_precip_32	22	682.666	697.972	1414.08	1416.01	Precipitation_of_Driest_Month	~Class_I/LINE	Class_I/LTR/Ty1_copia/Ale	Class_I/LTR/Ty1_copia/Angela	Class_I/LTR/Ty1_copia/Ivana	Class_I/LTR/Ty1_copia/SIRE	Class_I/LTR/Ty1_copia/Tork	Class_I/LTR/Ty3_gypsy/Chromovirus/CRM	Class_I/LTR/Ty3_gypsy/Chromovirus/Galadriel	Class_I/LTR/Ty3_gypsy/Chromovirus/Tekay	Class_I/LTR/Ty3_gypsy/non-chromovirus/OTA/Athila	Class_I/LTR/Ty3_gypsy/non-chromovirus/OTA/Tat/Ogre	Class_I/LTR/Ty3_gypsy/non-chromovirus/OTA/Tat/Retand	Class_I/pararetrovirus	Class_II/Subclass_1/TIR/EnSpm_CACTA	Class_II/Subclass_1/TIR/hAT	Class_II/Subclass_1/TIR/PIF_Harbinger	rDNA/45S_rDNA/18S_rDNA	rDNA/45S_rDNA/25S_rDNA	Class_I/LTR/Ty1_copia/SIRE:Genome_size	Class_I/LTR/Ty3_gypsy/Chromovirus/Tekay:Genome_size	Class_II/Subclass_1/TIR/PIF_Harbinger:Genome_size
mod_precip_33	21	680.297	695.188	1411.82	1413.27	Precipitation_of_Driest_Month	~Class_I/LINE	Class_I/LTR/Ty1_copia/Ale	Class_I/LTR/Ty1_copia/Angela	Class_I/LTR/Ty1_copia/Ivana	Class_I/LTR/Ty1_copia/SIRE	Class_I/LTR/Ty1_copia/Tork	Class_I/LTR/Ty3_gypsy/Chromovirus/CRM	Class_I/LTR/Ty3_gypsy/Chromovirus/Tekay	Class_I/LTR/Ty3_gypsy/non-chromovirus/OTA/Athila	Class_I/LTR/Ty3_gypsy/non-chromovirus/OTA/Tat/Ogre	Class_I/LTR/Ty3_gypsy/non-chromovirus/OTA/Tat/Retand	Class_I/pararetrovirus	Class_II/Subclass_1/TIR/EnSpm_CACTA	Class_II/Subclass_1/TIR/hAT	Class_II/Subclass_1/TIR/PIF_Harbinger	rDNA/45S_rDNA/18S_rDNA	rDNA/45S_rDNA/25S_rDNA	Class_I/LTR/Ty1_copia/SIRE:Genome_size	Class_I/LTR/Ty3_gypsy/Chromovirus/Tekay:Genome_size	Class_II/Subclass_1/TIR/PIF_Harbinger:Genome_size
mod_precip_34	20	678.234	694.058	1410.32	1410.92	Precipitation_of_Driest_Month	~Class_I/LINE	Class_I/LTR/Ty1_copia/Ale	Class_I/LTR/Ty1_copia/Angela	Class_I/LTR/Ty1_copia/Ivana	Class_I/LTR/Ty1_copia/SIRE	Class_I/LTR/Ty1_copia/Tork	Class_I/LTR/Ty3_gypsy/Chromovirus/CRM	Class_I/LTR/Ty3_gypsy/Chromovirus/Tekay	Class_I/LTR/Ty3_gypsy/non-chromovirus/OTA/Athila	Class_I/LTR/Ty3_gypsy/non-chromovirus/OTA/Tat/Ogre	Class_I/LTR/Ty3_gypsy/non-chromovirus/OTA/Tat/Retand	Class_I/pararetrovirus	Class_II/Subclass_1/TIR/EnSpm_CACTA	Class_II/Subclass_1/TIR/hAT	Class_II/Subclass_1/TIR/PIF_Harbinger	rDNA/45S_rDNA/25S_rDNA	Class_I/LTR/Ty1_copia/SIRE:Genome_size	Class_I/LTR/Ty3_gypsy/Chromovirus/Tekay:Genome_size	Class_II/Subclass_1/TIR/PIF_Harbinger:Genome_size
mod_precip_35	19	676.476	692.881	1408.67	1409.74	Precipitation_of_Driest_Month	~Class_I/LINE	Class_I/LTR/Ty1_copia/Ale	Class_I/LTR/Ty1_copia/Angela	Class_I/LTR/Ty1_copia/Ivana	Class_I/LTR/Ty1_copia/SIRE	Class_I/LTR/Ty1_copia/Tork	Class_I/LTR/Ty3_gypsy/Chromovirus/CRM	Class_I/LTR/Ty3_gypsy/Chromovirus/Tekay	Class_I/LTR/Ty3_gypsy/non-chromovirus/OTA/Athila	Class_I/LTR/Ty3_gypsy/non-chromovirus/OTA/Tat/Retand	Class_I/pararetrovirus	Class_II/Subclass_1/TIR/EnSpm_CACTA	Class_II/Subclass_1/TIR/hAT	Class_II/Subclass_1/TIR/PIF_Harbinger	rDNA/45S_rDNA/25S_rDNA	Class_I/LTR/Ty1_copia/SIRE:Genome_size	Class_I/LTR/Ty3_gypsy/Chromovirus/Tekay:Genome_size	Class_II/Subclass_1/TIR/PIF_Harbinger:Genome_size
mod_precip_36	18	675.106	690.487	1406.39	1407.1	Precipitation_of_Driest_Month	~Class_I/LINE	Class_I/LTR/Ty1_copia/Ale	Class_I/LTR/Ty1_copia/Ivana	Class_I/LTR/Ty1_copia/SIRE	Class_I/LTR/Ty1_copia/Tork	Class_I/LTR/Ty3_gypsy/Chromovirus/CRM	Class_I/LTR/Ty3_gypsy/Chromovirus/Tekay	Class_I/LTR/Ty3_gypsy/non-chromovirus/OTA/Athila	Class_I/LTR/Ty3_gypsy/non-chromovirus/OTA/Tat/Retand	Class_I/pararetrovirus	Class_II/Subclass_1/TIR/EnSpm_CACTA	Class_II/Subclass_1/TIR/hAT	Class_II/Subclass_1/TIR/PIF_Harbinger	rDNA/45S_rDNA/25S_rDNA	Class_I/LTR/Ty1_copia/SIRE:Genome_size	Class_I/LTR/Ty3_gypsy/Chromovirus/Tekay:Genome_size	Class_II/Subclass_1/TIR/PIF_Harbinger:Genome_size
mod_precip_37	17	673.948	689.692	1404.75	1406.52	Precipitation_of_Driest_Month	~Class_I/LINE	Class_I/LTR/Ty1_copia/Ale	Class_I/LTR/Ty1_copia/Ivana	Class_I/LTR/Ty1_copia/SIRE	Class_I/LTR/Ty1_copia/Tork	Class_I/LTR/Ty3_gypsy/Chromovirus/CRM	Class_I/LTR/Ty3_gypsy/Chromovirus/Tekay	Class_I/LTR/Ty3_gypsy/non-chromovirus/OTA/Athila	Class_I/pararetrovirus	Class_II/Subclass_1/TIR/EnSpm_CACTA	Class_II/Subclass_1/TIR/hAT	Class_II/Subclass_1/TIR/PIF_Harbinger	rDNA/45S_rDNA/25S_rDNA	Class_I/LTR/Ty1_copia/SIRE:Genome_size	Class_I/LTR/Ty3_gypsy/Chromovirus/Tekay:Genome_size	Class_II/Subclass_1/TIR/PIF_Harbinger:Genome_size
mod_precip_38	16	672.37	689.763	1402.62	1406.07	Precipitation_of_Driest_Month	~Class_I/LINE	Class_I/LTR/Ty1_copia/Ale	Class_I/LTR/Ty1_copia/Ivana	Class_I/LTR/Ty1_copia/SIRE	Class_I/LTR/Ty1_copia/Tork	Class_I/LTR/Ty3_gypsy/Chromovirus/CRM	Class_I/LTR/Ty3_gypsy/Chromovirus/Tekay	Class_I/pararetrovirus	Class_II/Subclass_1/TIR/EnSpm_CACTA	Class_II/Subclass_1/TIR/hAT	Class_II/Subclass_1/TIR/PIF_Harbinger	rDNA/45S_rDNA/25S_rDNA	Class_I/LTR/Ty1_copia/SIRE:Genome_size	Class_I/LTR/Ty3_gypsy/Chromovirus/Tekay:Genome_size	Class_II/Subclass_1/TIR/PIF_Harbinger:Genome_size
mod_precip_39	15	671.982	688.006	1402.26	1404.62	Precipitation_of_Driest_Month	~Class_I/LINE	Class_I/LTR/Ty1_copia/Ale	Class_I/LTR/Ty1_copia/Ivana	Class_I/LTR/Ty1_copia/SIRE	Class_I/LTR/Ty1_copia/Tork	Class_I/LTR/Ty3_gypsy/Chromovirus/CRM	Class_I/LTR/Ty3_gypsy/Chromovirus/Tekay	Class_II/Subclass_1/TIR/EnSpm_CACTA	Class_II/Subclass_1/TIR/hAT	Class_II/Subclass_1/TIR/PIF_Harbinger	rDNA/45S_rDNA/25S_rDNA	Class_I/LTR/Ty1_copia/SIRE:Genome_size	Class_I/LTR/Ty3_gypsy/Chromovirus/Tekay:Genome_size	Class_II/Subclass_1/TIR/PIF_Harbinger:Genome_size
mod_precip_40	14	672.767	690.873	1403.02	1407.29	Precipitation_of_Driest_Month	~Class_I/LINE	Class_I/LTR/Ty1_copia/Ale	Class_I/LTR/Ty1_copia/Ivana	Class_I/LTR/Ty1_copia/SIRE	Class_I/LTR/Ty3_gypsy/Chromovirus/CRM	Class_I/LTR/Ty3_gypsy/Chromovirus/Tekay	Class_II/Subclass_1/TIR/EnSpm_CACTA	Class_II/Subclass_1/TIR/hAT	Class_II/Subclass_1/TIR/PIF_Harbinger	rDNA/45S_rDNA/25S_rDNA	Class_I/LTR/Ty1_copia/SIRE:Genome_size	Class_I/LTR/Ty3_gypsy/Chromovirus/Tekay:Genome_size	Class_II/Subclass_1/TIR/PIF_Harbinger:Genome_size
Notes:
The transformation which best normalised our response variable is shown (square root, Columns C and D)) compared to a model with no response transformation (Columns E and F)
The model with the lowest AICc is emboldened
Lambda_BL' and 'Delta_BL' correspond to the lambda and delta branch transformations in caper, respectively.
Initial model
	Estimate (S.E.)	t-value	P-value
(Intercept)	5.7866 (0.83773)	6.9075	<.0001	Notes:
`Class_I/LINE`	-490.72 (951.27)	-0.5159	0.607312	Here the initial model (mod_precip_1) is shown, with significant terms emboldened
`Class_I/LTR/Ty1_copia/Ale`	1801.5 (4207.7)	0.4281	0.669652
`Class_I/LTR/Ty1_copia/Alesia`	8906.4 (29902)	0.2979	0.766551
`Class_I/LTR/Ty1_copia/Angela`	-49.998 (33.781)	-1.4801	0.142595
`Class_I/LTR/Ty1_copia/Bianca`	17627 (28379)	0.6211	0.536207
`Class_I/LTR/Ty1_copia/Ikeros`	573.88 (1722.7)	0.3331	0.739866
`Class_I/LTR/Ty1_copia/Ivana`	-5509.5 (3369.6)	-1.635	0.105786
`Class_I/LTR/Ty1_copia/SIRE`	-96.671 (84.036)	-1.1504	0.25326
`Class_I/LTR/Ty1_copia/TAR`	-700.95 (2089.1)	-0.3355	0.738068
`Class_I/LTR/Ty1_copia/Tork`	-43.916 (140.75)	-0.312	0.75581
`Class_I/LTR/Ty3_gypsy/chromovirus/CRM`	297.39 (98.847)	3.0085	0.003464
`Class_I/LTR/Ty3_gypsy/chromovirus/Galadriel`	-1054.4 (1772.3)	-0.5949	0.553481
`Class_I/LTR/Ty3_gypsy/chromovirus/Reina`	-8.8086 (606.03)	-0.0145	0.988438
`Class_I/LTR/Ty3_gypsy/chromovirus/Tekay`	221.34 (107.09)	2.0668	0.041831
`Class_I/LTR/Ty3_gypsy/non-chromovirus/OTA/Athila`	-83.048 (168.73)	-0.4922	0.623859
`Class_I/LTR/Ty3_gypsy/non-chromovirus/OTA/Tat/Ogre`	1504.4 (5643.8)	0.2666	0.790459
`Class_I/LTR/Ty3_gypsy/non-chromovirus/OTA/Tat/Retand`	-30.82 (47.318)	-0.6514	0.516596
`Class_I/pararetrovirus`	-26994 (75693)	-0.3566	0.722264
`Class_II/Subclass_1/TIR/EnSpm_CACTA`	123.3 (253.08)	0.4872	0.627383
`Class_II/Subclass_1/TIR/hAT`	654.11 (3008.8)	0.2174	0.828425
`Class_II/Subclass_1/TIR/MuDR_Mutator`	-559.17 (1705.6)	-0.3278	0.743848
`Class_II/Subclass_1/TIR/PIF_Harbinger`	9139.7 (8633.7)	1.0586	0.292816
`rDNA/45S_rDNA/18S_rDNA`	952.61 (1409.9)	0.6756	0.501128
`rDNA/45S_rDNA/25S_rDNA`	-3373.9 (2447.9)	-1.3783	0.171775
`rDNA/5S_rDNA`	2881.2 (1342.1)	2.1468	0.034695
`Satellite`	-79.135 (173.14)	-0.4571	0.648804
`Class_I/LINE`:Genome_size	0.074961 (329.55)	0.0002	0.999819
`Class_I/LTR/Ty1_copia/Ale`:Genome_size	130.61 (1484.6)	0.088	0.930102
`Class_I/LTR/Ty1_copia/Alesia`:Genome_size	838.5 (6978.4)	0.1202	0.904647
`Class_I/LTR/Ty1_copia/Angela`:Genome_size	13.556 (9.2361)	1.4677	0.145918
`Class_I/LTR/Ty1_copia/Bianca`:Genome_size	-6852.3 (6291.3)	-1.0892	0.279193
`Class_I/LTR/Ty1_copia/Ikeros`:Genome_size	45.898 (637.38)	0.072	0.942765
`Class_I/LTR/Ty1_copia/Ivana`:Genome_size	1319.9 (1369.7)	0.9636	0.338005
`Class_I/LTR/Ty1_copia/SIRE`:Genome_size	26.603 (30.111)	0.8835	0.37949
`Class_I/LTR/Ty1_copia/TAR`:Genome_size	-171.12 (624.24)	-0.2741	0.784668
`Class_I/LTR/Ty1_copia/Tork`:Genome_size	-21.319 (42.37)	-0.5032	0.616165
`Class_I/LTR/Ty3_gypsy/chromovirus/CRM`:Genome_size	-77.582 (29.319)	-2.6461	0.009718
`Class_I/LTR/Ty3_gypsy/chromovirus/Galadriel`:Genome_size	617.66 (1063.1)	0.581	0.562813
`Class_I/LTR/Ty3_gypsy/chromovirus/Reina`:Genome_size	69.903 (263.4)	0.2654	0.791362
`Class_I/LTR/Ty3_gypsy/chromovirus/Tekay`:Genome_size	-64.118 (22.137)	-2.8965	0.00481
`Class_I/LTR/Ty3_gypsy/non-chromovirus/OTA/Athila`:Genome_size	38.551 (51.438)	0.7495	0.455668
`Class_I/LTR/Ty3_gypsy/non-chromovirus/OTA/Tat/Ogre`:Genome_size	-311.83 (1581.9)	-0.1971	0.84421
`Class_I/LTR/Ty3_gypsy/non-chromovirus/OTA/Tat/Retand`:Genome_size	15.65 (10.703)	1.4622	0.147419
`Class_I/pararetrovirus`:Genome_size	1891.1 (7700.6)	0.2456	0.806607
`Class_II/Subclass_1/TIR/EnSpm_CACTA`:Genome_size	-28.682 (58.051)	-0.4941	0.622531
`Class_II/Subclass_1/TIR/hAT`:Genome_size	628.73 (976.48)	0.6439	0.521413
`Class_II/Subclass_1/TIR/MuDR_Mutator`:Genome_size	341.14 (578.4)	0.5898	0.55691
`Class_II/Subclass_1/TIR/PIF_Harbinger`:Genome_size	-1984.9 (1303.1)	-1.5233	0.131448
`rDNA/45S_rDNA/18S_rDNA`:Genome_size	-369.08 (401.08)	-0.9202	0.360095
`rDNA/45S_rDNA/25S_rDNA`:Genome_size	391.21 (748.83)	0.5224	0.602746
`rDNA/5S_rDNA`:Genome_size	-919.6 (440.38)	-2.0882	0.03981
`Satellite`:Genome_size	18.705 (69.161)	0.2705	0.787475
[truncated: 9 more columns]

## Sheet: Ecology_metrics~Precip x GS
AICc tables
Model_name	Degrees of freedom	Lambda_BL_logit_response_AICc	Delta_BL_logit_response_AICc	Lambda_BL_linear_response_AICc	Delta_BL_linear_response_AICc	Formula
pmod_occ_1	4	224.847	225.238	1057.8	1059.27	Genome_proportion ~ Genome_size * Precipitation_of_Driest_Month
pmod_occ_2	3	226.512	226.683	1058.3	1059.44	Genome_proportion ~ Genome_size + Precipitation_of_Driest_Month
pmod_occ_3	2	225.113	225.277	1056.21	1057.36	Genome_proportion ~ Genome_size
Notes: The transformation which best normalised our response variable is shown (logit, Columns C and D)) compared to a model with no response transformation (Columns E and F).
The model with the lowest AICc is emboldened.
Lambda_BL' and 'Delta_BL' correspond to the lambda and delta branch transformations in caper, respectively.
Model_name	Degrees of freedom	Lambda_BL_linear_response_AICc	Delta_BL_linear_response_AICc	Formula
mod_shan_1	4	-25.4215	-18.251	Shannon_Index ~ Genome_size * Precipitation_of_Driest_Month
mod_shan_2	3	-24.9579	-17.8492	Shannon_Index ~ Genome_size + Precipitation_of_Driest_Month
mod_shan_3	2	-27.0462	-19.9383	Shannon_Index ~ Genome_size	*No significant terms
Notes: The response variable for these models was already normally distributed, so no transformation was done. Moreover, there were no terms which significantly explained variation in the response.
Lambda_BL' and 'Delta_BL' correspond to the lambda and delta branch transformations in caper, respectively.
Initial models
	Estimate (S.E.)	t-value	P-value
(Intercept)	-0.723 (0.504)	-1.4336	0.154	Notes:
Genome_size	0.151 (0.043)	3.5234	0.0005	Here the initial model (pmod_occ_1) is shown, with significant terms emboldened
Precipitation_of_Driest_Month	-0.003 (0.002)	-1.9431	0.054
Genome_size:Precipitation_of_Driest_Month	0.001 (0.0005)	2.0601	0.041
	Estimate (S.E.)	t-value	P-value
(Intercept)	1.705 (0.187)	9.1035	<.0001	Notes:
Genome_size	0.012 (0.017)	0.7431	0.4588	Here the initial model (pmod_shan_1) is shown, with no significant terms
Precipitation_of_Driest_Month	0.001 (0.001)	1.4457	0.1506
Genome_size:Precipitation_of_Driest_Month	-0.0003	-1.592	0.1137	*No significant terms
