# Supplementary material for: The ecology of palm genomes: repeat‐associated genome size expansion is constrained by aridity
Source: New Phytol. 2022 Jul 7;236(2):433–46. doi: 10.1111/nph.18323 (PMC9796251; doi:10.1111/nph.18323)
Supplement: Supplementary file 4 — Notes S1 Scripts necessary for analysing the output of RepeatExplorer2 analyses. Table S1 Accessions and voucher information for palms sampled in the genome skimming dataset. Table S2 Hierarchical groupings of repeat lineages as defined by the RExDB database. Table S3 Model summary for minimum adequate phylogenetic generalised least squares model explaining variation in log(Genome size) across the Arecaceae, excluding the four polyploid palm species. Table S4 Parameter estimates for the relationship between genome size and aridity preference (precipitation of the driest month), estimated using quantile regression. Please note: Wiley Blackwell are not responsible for the content or functionality of any Supporting Information supplied by the authors. Any queries (other than missing material) should be directed to the New Phytologist Central Office. [file NPH-236-433-s001.zip]

Archive with 4 entries (3 files):
- Notes_S1_Scripts/RE2_Clustering_analysis/
- Notes_S1_Scripts/RE2_Clustering_analysis/1_RepeatExplorer2_output_analysis_wrapper.sh
- Notes_S1_Scripts/RE2_Clustering_analysis/2_Analysing_repeatexplorer_output_final_analysis.R
- Notes_S1_Scripts/README_Notes_S1.txt
