# Supplementary material for: The ecology of palm genomes: repeat‐associated genome size expansion is constrained by aridity
Source: New Phytol. 2022 Jul 7;236(2):433–46. doi: 10.1111/nph.18323 (PMC9796251; doi:10.1111/nph.18323)
Supplement: Supplementary file 4 — Notes S1 Scripts necessary for analysing the output of RepeatExplorer2 analyses. Table S1 Accessions and voucher information for palms sampled in the genome skimming dataset. Table S2 Hierarchical groupings of repeat lineages as defined by the RExDB database. Table S3 Model summary for minimum adequate phylogenetic generalised least squares model explaining variation in log(Genome size) across the Arecaceae, excluding the four polyploid palm species. Table S4 Parameter estimates for the relationship between genome size and aridity preference (precipitation of the driest month), estimated using quantile regression. Please note: Wiley Blackwell are not responsible for the content or functionality of any Supporting Information supplied by the authors. Any queries (other than missing material) should be directed to the New Phytologist Central Office. [file NPH-236-433-s001.zip › Notes_S1_Scripts/RE2_Clustering_analysis/1_RepeatExplorer2_output_analysis_wrapper.sh]

#Analysing repeat profiles from RepeatExplorer2 - wrapper around output preparation scripts and R script to analyse output from RepeatExplorer2
#Rowan Schley 03/12/2020


#### REMEMBER - CHANGE THIS SCRIPT DEPENDING ON WHICH SPP. YOURE DOING (E.G., all palms, just Phoenix, etc)


### Prepare RepeatExplorer2 output files for analysis ###

#Rename inputs:
#Inputs need to have the following format(note the double underscore): Genus_species__ReadNumber_GenomeSize_CLUSTER_TABLE.csv

cd /mnt/shared/projects/rbgk/projects/rschley_repeatexplorer/Results_RE2_10pct_Craig_Barrett/Type1
for f in *RE2;
do (mv ${f}/CLUSTER_TABLE.csv ${f}/${f}_CLUSTER_TABLE.csv);
done


cd /mnt/shared/projects/rbgk/projects/rschley_repeatexplorer/Results_RE2_10pct_XueJunGe/Type1
for f in *RE2;
do (mv ${f}/CLUSTER_TABLE.csv ${f}/${f}_CLUSTER_TABLE.csv);
done


#Now let's add read numbers and genome sizes to each file
#Get N reads analysed for each file
cd /mnt/shared/projects/rbgk/projects/rschley_repeatexplorer/Results_RE2_10pct_Craig_Barrett/Type1
for f in *RE2;
do (echo $f >> N_reads_analyzed_CraigBarrett_Type1.txt | grep "Number_of_analyzed_reads" $f/${f}_CLUSTER_TABLE.csv | awk '{print $2}' >> N_reads_analyzed_CraigBarrett_Type1.txt);
done


cd /mnt/shared/projects/rbgk/projects/rschley_repeatexplorer/Results_RE2_10pct_XueJunGe/Type1
for f in *RE2;
do (echo $f >> N_reads_analyzed_XueJunGe_Type1.txt | grep "Number_of_analyzed_reads" $f/${f}_CLUSTER_TABLE.csv | awk '{print $2}' >> N_reads_analyzed_XueJunGe_Type1.txt);
done


##### Note: Here we need to make a table of genome sizes and number of reads for each sample (just copy the folder names within each type1/type2/type3/type4 folder).
#E.g.:
#Phoenix-acaulis-PL27_S10__RE2	1	911186
#Phoenix-caespitosa-PL22_S5__RE2	1	978000
#Phoenix-loureiroi-var-pedunculata-PL26_S9__RE2	0.98	958440
#Phoenix-pusilla-PL25_S8__RE2	1	824118
#Phoenix-roebelenii-PL19_S3__RE2	0.72	704160
#Phoenix-sylvestris-PL23_S6__RE2	0.84	747280

cd /mnt/shared/projects/rbgk/projects/rschley_repeatexplorer/Results_RE2_10pct_Craig_Barrett/Type1
awk '{printf "%s%s",$0,NR%2?"\t":RS}' N_reads_analyzed_CraigBarrett_Type1.txt > CraigBarrett_genome_sizes_reads_sampled.txt
##### now add genome sizes by hand to middle column

cd /mnt/shared/projects/rbgk/projects/rschley_repeatexplorer/Results_RE2_10pct_XueJunGe/Type1
awk '{printf "%s%s",$0,NR%2?"\t":RS}' N_reads_analyzed_XueJunGe_Type1.txt > XueJunGe_genome_sizes_reads_sampled.txt
#####now add genome sizes by hand to middle column


#Now let's copy files into directory above and change the file names to contain "Genus_species__ReadNumber_GenomeSize_CLUSTER_TABLE.csv"
cd /mnt/shared/projects/rbgk/projects/rschley_repeatexplorer/Results_RE2_10pct_Craig_Barrett/Type1
for f in *_RE2
do(cp $f/${f}_CLUSTER_TABLE.csv ./);
done 
parallel --eta --colsep '\t' "mv {1}_CLUSTER_TABLE.csv {1}_CraigBarrett__{3}_{2}_CLUSTER_TABLE.csv" :::: ./CraigBarrett_genome_sizes_reads_sampled.txt


cd /mnt/shared/projects/rbgk/projects/rschley_repeatexplorer/Results_RE2_10pct_XueJunGe/Type1
for f in *_RE2
do(cp $f/${f}_CLUSTER_TABLE.csv ./);
done 
parallel --eta --colsep '\t' "mv {1}_CLUSTER_TABLE.csv {1}_XueJunGe__{3}_{2}_CLUSTER_TABLE.csv" :::: ./XueJunGe_genome_sizes_reads_sampled.txt


#Move all CLUSTER_TABLEs into the same directory:
cd /mnt/shared/projects/rbgk/projects/rschley_repeatexplorer/Results_RE2_10pct_Craig_Barrett/All_results_prepped_CraigBarrett/
mv ../Type1/*CLUSTER_TABLE.csv ./

cd ../../Results_RE2_10pct_XueJunGe/All_results_prepped_XueJunGe/
mv ../Type1/*CLUSTER_TABLE.csv ./


#Now we can prepare our input for R.
#First, let's remove the first block of text from each file
cd /mnt/shared/projects/rbgk/projects/rschley_repeatexplorer/Results_RE2_10pct_Craig_Barrett/All_results_prepped_CraigBarrett/
for f in *_CLUSTER_TABLE.csv;
do (tail -n +7 $f > ${f/_CLUSTER_TABLE.csv}_CTonly.csv);
done


cd ../../Results_RE2_10pct_XueJunGe/All_results_prepped_XueJunGe/
for f in *_CLUSTER_TABLE.csv;
do (tail -n +7 $f > ${f/_CLUSTER_TABLE.csv}_CTonly.csv);
done


#Now let's add a species column for each species/filename
cd /mnt/shared/projects/rbgk/projects/rschley_repeatexplorer/Results_RE2_10pct_Craig_Barrett/All_results_prepped_CraigBarrett/
for f in *_CTonly.csv;
do (sed -i "s/$/\t${f/_CTonly.csv}/" $f);
done


cd ../../Results_RE2_10pct_XueJunGe/All_results_prepped_XueJunGe/
for f in *_CTonly.csv;
do (sed -i "s/$/\t${f/_CTonly.csv}/" $f);
done


#Now, let's combine all "_CTonly.csv" files
cd /mnt/shared/projects/rbgk/projects/rschley_repeatexplorer/Results_RE2_10pct_Craig_Barrett/All_results_prepped_CraigBarrett/
cat *CTonly.csv > All_clusters_RE2_CraigBarrett_FINAL.txt

cd ../../Results_RE2_10pct_XueJunGe/All_results_prepped_XueJunGe/
cat *CTonly.csv > All_clusters_RE2_XueJunGe_FINAL.txt


##### Note: Now we have to manually:
##### 1)Check all RE2 output concatenated in the last stage and put the results in the 'final annotation' column #####
##### 2)Create two new columns on the end with n reads and genome size using text to columns in excel (plus label species column as 'Species' #####
																						####	MAKE SURE TO KEEP NREADS AND GENOME SIZES IN NAME ^^^
##### 3)Remove TAREAN annotation column #####
##### 4)Add 'NA' to columns with no final annotation #####


### Prepare input and run analysis in my R script: ###
#Use Analysing_repeatexplorer_output_final_analysis.R
