# Supplementary material for: The ecology of palm genomes: repeat‐associated genome size expansion is constrained by aridity
Source: New Phytol. 2022 Jul 7;236(2):433–46. doi: 10.1111/nph.18323 (PMC9796251; doi:10.1111/nph.18323)
Supplement: Supplementary file 4 — Notes S1 Scripts necessary for analysing the output of RepeatExplorer2 analyses. Table S1 Accessions and voucher information for palms sampled in the genome skimming dataset. Table S2 Hierarchical groupings of repeat lineages as defined by the RExDB database. Table S3 Model summary for minimum adequate phylogenetic generalised least squares model explaining variation in log(Genome size) across the Arecaceae, excluding the four polyploid palm species. Table S4 Parameter estimates for the relationship between genome size and aridity preference (precipitation of the driest month), estimated using quantile regression. Please note: Wiley Blackwell are not responsible for the content or functionality of any Supporting Information supplied by the authors. Any queries (other than missing material) should be directed to the New Phytologist Central Office. [file NPH-236-433-s001.zip › Notes_S1_Scripts/RE2_Clustering_analysis/2_Analysing_repeatexplorer_output_final_analysis.R]

#Analysing repeat profiles from RepeatExplorer2 for final analysis (genome size and environment)
#Or 'using community ecology metrics and analyses to gain insight on repeat evolution'
#Rowan Schley 03/12/2020

#Set working directory
setwd("C:/Users/rowst/OneDrive - The Royal Botanic Gardens, Kew/PROJECTS/PALM GENOME SIZES/Data analysis/RepeatExplorer/Rowans_analyses/ANALYSING_RE2_OUTPUT/Clustering/Analyses/All_palms_FINAL/")


### REMEMBER TO CHANGE THE SCRIPT DEPENDING ON WHICH SPECIES YOURE ANALYSIS (e.g. all species, just Phoenix) ###


#Read in the vegan package, a great package for community ecology analyses
library(vegan)
library(stringr)
library(tidyverse)
library(reshape2)
library(ggplot2)
library(textshape)
library(ggfortify)
library(ggpubr)
library(gridExtra)
library(caper)
library(phytools)
library(geiger)
library(corrplot)
library(factoextra)
library(RColorBrewer)
library(gridExtra)
library(ggstance)
library(car)
library(ggtree)
library(grid)
library(MuMIn)


####################################################################################### 
		   #################### DATA PROCESSING #####################				  
####################################################################################### 

#Read in data, combine them and remove organellar reads
AP_CB<-read.table("../../Data/All_palms/All_clusters_RE2_CraigBarrett_FINAL.txt", header=T)
AP_CB[,length(AP_CB)+1]<-"Craig_Barrett"
colnames(AP_CB)[length(AP_CB)]<-"Data_source"
head(AP_CB)         
         
AP_XJG<-read.table("../../Data/All_palms/All_clusters_RE2_XueJunGe_FINAL.txt", header=T)
AP_XJG[,length(AP_XJG)+1]<-"Xue_Jun_Ge"
colnames(AP_XJG)[length(AP_XJG)]<-"Data_source"
head(AP_XJG)         

All_palms_GS<-rbind(AP_CB, AP_XJG)
head(All_palms_GS)


#Rename synonyms and mislabelled species (from ../../Data/All_palms/Data_palm_accepted_name_correction.csv)
All_palms_GS$Species<-str_replace(All_palms_GS$Species, "Acrocomia_intrumescens","Acrocomia_intumescens")
All_palms_GS$Species<-str_replace(All_palms_GS$Species, "Aeterospathe_elata","Heterospathe_elata")
All_palms_GS$Species<-str_replace(All_palms_GS$Species, "Aiphanes_caryotifolia","Aiphanes_horrida")
All_palms_GS$Species<-str_replace(All_palms_GS$Species, "Alloschmidia_glabrata","Basselinia_glabrata")
All_palms_GS$Species<-str_replace(All_palms_GS$Species, "Brahea_berlandieri","Brahea_dulcis")
All_palms_GS$Species<-str_replace(All_palms_GS$Species, "Brahea_brandeggeei","Brahea_brandegeei")
All_palms_GS$Species<-str_replace(All_palms_GS$Species, "Brahea_clara","Brahea_armata")
All_palms_GS$Species<-str_replace(All_palms_GS$Species, "Brahea_elegans","Brahea_armata")
All_palms_GS$Species<-str_replace(All_palms_GS$Species, "Brahea_scarukhunji","Brahea_sarukhanii")
All_palms_GS$Species<-str_replace(All_palms_GS$Species, "Chamaedorea_cataractatum","Chamaedorea_cataractarum")
All_palms_GS$Species<-str_replace(All_palms_GS$Species, "Copernicia_baileyna","Copernicia_baileyana")
All_palms_GS$Species<-str_replace(All_palms_GS$Species, "Daemonorops_jenkinsiana","Calamus_jenkinsianus")
All_palms_GS$Species<-str_replace(All_palms_GS$Species, "Drymophloeus_subdistichus","Veitchia_subdisticha")
All_palms_GS$Species<-str_replace(All_palms_GS$Species, "Gronophyllum_microcarpum","Hydriastele_microcarpa")
All_palms_GS$Species<-str_replace(All_palms_GS$Species, "Hydriastele_microspadix","Hydriastele_wendlandiana")
All_palms_GS$Species<-str_replace(All_palms_GS$Species, "Lanonia_hainamensis","Lanonia_hainanensis")
All_palms_GS$Species<-str_replace(All_palms_GS$Species, "Lytocaryum_weddellianum","Syagrus_weddelliana")
All_palms_GS$Species<-str_replace(All_palms_GS$Species, "Nephrosperma_van-houtteanum","Nephrosperma_vanhoutteanum")
All_palms_GS$Species<-str_replace(All_palms_GS$Species, "Normanbya_normanby","Normanbya_normanbyi")
All_palms_GS$Species<-str_replace(All_palms_GS$Species, "Normanbya_normanbyii","Normanbya_normanbyi")
All_palms_GS$Species<-str_replace(All_palms_GS$Species, "Phoenix_ana_var_formosana","Phoenix_loureiroi")
All_palms_GS$Species<-str_replace(All_palms_GS$Species, "Phoenix_humilis","Phoenix_loureiroi")
All_palms_GS$Species<-str_replace(All_palms_GS$Species, "Pinanga_sinii","Pinanga_baviensis")
All_palms_GS$Species<-str_replace(All_palms_GS$Species, "Roscheria_melanochaetes-qerminated","Roscheria_melanochaetes")
All_palms_GS$Species<-str_replace(All_palms_GS$Species, "Sabal_blackburniana","Sabal_palmetto")
All_palms_GS$Species<-str_replace(All_palms_GS$Species, "Sabal_deolbata","Sabal_dealbata")
All_palms_GS$Species<-str_replace(All_palms_GS$Species, "Sabal_jamaiccaensis","Sabal_maritima")
All_palms_GS$Species<-str_replace(All_palms_GS$Species, "Sabal_louisiana","Sabal_lougheediana")
All_palms_GS$Species<-str_replace(All_palms_GS$Species, "Sabal_princeps","Sabal_bermudana")
All_palms_GS$Species<-str_replace(All_palms_GS$Species, "Trachycarpus_excelsus","Rhapis_excelsa")
All_palms_GS$Species<-str_replace(All_palms_GS$Species, "Trachycarpus_nana","Trachycarpus_nanus")
All_palms_GS$Species<-str_replace(All_palms_GS$Species, "Victyosperma_album","Dictyosperma_album")
All_palms_GS$Species<-str_replace(All_palms_GS$Species, "Wallichia_chinensis","Wallichia_gracilis")
All_palms_GS$Species<-str_replace(All_palms_GS$Species, "Wallichia_densiflora","Wallichia_oblongifolia")
All_palms_GS$Species<-str_replace(All_palms_GS$Species, "Wallichia_mooreana","Wallichia_caryotoides")
All_palms_GS$Species<-str_replace(All_palms_GS$Species, "Wallichia_siamensis","Wallichia_caryotoides")
All_palms_GS$Species<-str_replace(All_palms_GS$Species, "wodyetia_bifurcata","Wodyetia_bifurcata")


head(All_palms_GS)
All_palms_GS$Species


All_palms_GS<-All_palms_GS[-which(str_detect(All_palms_GS$Final_annotation,"organelle")),]
head(All_palms_GS)
summary(All_palms_GS$Final_annotation) # yep, no more organellar clusters


#Aggregate counts of each repeat classification for each species/treatment (e.g., collapse all Angela element numbers for each spp.)
All_palms_GS_ag<-aggregate(Size~Species+Final_annotation, data=All_palms_GS, FUN=sum) 
head(All_palms_GS_ag)


#Create a suitable table for input to vegan, with annotations of repeats as column headings and species as rownames
All_palms_GS_vegan<-dcast(All_palms_GS_ag, Species ~ Final_annotation)
rownames(All_palms_GS_vegan)<-All_palms_GS_vegan$Species
All_palms_GS_vegan<-All_palms_GS_vegan[,-1]
head(All_palms_GS_vegan)


#Now, let's replace NAs with 0
All_palms_GS_vegan[is.na(All_palms_GS_vegan)] <- 0
head(All_palms_GS_vegan)


#Let's plot number of reads for each species and repeat type
All_palms_GS_vegan %>% 
  as.data.frame() %>%
  rownames_to_column("Species") %>%
  pivot_longer(-c(Species), names_to = "Repeat_type", values_to = "Reads") %>%
  ggplot(aes(x=Repeat_type, y=Species, fill=Reads)) + 
  geom_raster() + 
  theme(axis.text.x = element_text(angle = 90)) + 
  scale_fill_viridis_c()


#Let's try plotting a stacked bar chart for each species and the abundances of different repeats
#Repeat % of all repeat types
ggplot(All_palms_GS_ag, aes(fill=Final_annotation, y=Size, x=Species)) + 
  theme(axis.text.x = element_text(angle = 90, size= 10)) + 
  theme(legend.text = element_text(size=6)) + 
  ylab("Percent of all repeats") + 
  geom_bar(position="fill", stat="identity")


#Absolute repeat number
ggplot(All_palms_GS_ag, aes(fill=Final_annotation, y=Size, x=Species)) + 
  theme(axis.text.x = element_text(angle = 90, size= 10)) + 
  theme(legend.text = element_text(size=6)) + 
  ylab("Number of repeat reads") + 
  geom_bar(stat="identity")


#Repeat % of whole genome
All_palms_GS_ag_pct<-All_palms_GS_ag
All_palms_GS_ag_pct[,4]<-str_split_fixed(All_palms_GS_ag[,1], "__", 2)[,2]
All_palms_GS_ag_pct[,c(4,5)]<-str_split_fixed(All_palms_GS_ag_pct[,4], "_", 2)[,c(1,2)]
head(All_palms_GS_ag_pct)
colnames(All_palms_GS_ag_pct)[c(4,5)]<-c("N_reads_analyzed","Genome_size")
head(All_palms_GS_ag_pct)

All_palms_GS_ag_pct[,6]<- All_palms_GS_ag_pct[,3] / as.numeric(unlist(All_palms_GS_ag_pct[,4])) * 100
colnames(All_palms_GS_ag_pct)[6]<-"Repeat_pct_whole_genome"
head(All_palms_GS_ag_pct)

ggplot(All_palms_GS_ag_pct, aes(fill=Final_annotation, y=Repeat_pct_whole_genome, x=Species)) + 
  theme(axis.text.x = element_text(angle = 90, size= 10)) + 
  theme(legend.text = element_text(size=6)) + 
  ylab("Percentage occupied within the genome") + 
  ylim(0,100) + 
  geom_bar(position="stack", stat="identity")


####################################################################################### 
     #################### CALCULATING DIVERSITY INDICES #####################				  
####################################################################################### 

## Richness (Mehinick's Index) - number of species (n)/sqrt(total number of individuals (N)) ##
#Important to take into account sample size because, of course, the more individuals we survey the more species there will be (until a point)
#Closer to 1 = higher richness
n <- apply(All_palms_GS_vegan>0,1,sum) # number of repeat types
rnames<-rownames(All_palms_GS_vegan)
All_palms_GS_vegan<-apply(All_palms_GS_vegan[,c(1:28)], 2, as.numeric)
rownames(All_palms_GS_vegan)<-rnames
N <- apply(All_palms_GS_vegan,1,sum) # total number of reads

#Since we aimed to get the same genome proportion across species, the correlation between mehinicks index and genome size is valid, as the 'sampling effort'
#(in other words, genome size or how many reads we sampled proportionally) is likely not causing lower richness in bigger genomes?
#That is, assuming you sample less, if the richness is the same it should be so even despite lower numbers of 'individuals' (hits) in each 'species' (repeat class).


MIdf<-n/sqrt(N)
MIdf<-as.data.frame(MIdf)
MIdf[,ncol(MIdf)+1]<-gsub(" ", "",paste(str_split_fixed(rownames(MIdf), "_", 3)[,1], "_", str_split_fixed(rownames(MIdf), "_", 3)[,2]))
colnames(MIdf)[ncol(MIdf)-1]<-"Mehinicks_index"
colnames(MIdf)[ncol(MIdf)]<-"Tree_name"
MIdf[,ncol(MIdf)+1]<-rownames(MIdf)
colnames(MIdf)[ncol(MIdf)]<-"Species"
head(MIdf)


################################################################## ##
## Nucleotide similarity - % shared bases between two repeats of the same type between genomes
#See Hs/Ho scripts


##################################################################
## Occupancy - % of the genome occupied by each repeat type ##
#Split columns to give genome size and number of reads examined
Ocdf <- as.data.frame(All_palms_GS_vegan)
Ocdf[,ncol(Ocdf)+1] <- str_split_fixed(rownames(All_palms_GS_vegan), "__", 2)[,2]
Ocdf[,c(ncol(Ocdf)+1,ncol(Ocdf)+2)] <- str_split_fixed(Ocdf[,as.numeric(length(Ocdf))], "_", 2)[,c(1,2)]
head(Ocdf)
colnames(Ocdf)[c((length(Ocdf)-1),length(Ocdf))] <- c("N_reads_analyzed", "Genome_size")
head(Ocdf)
Ocdf<-Ocdf[,-(ncol(Ocdf)-2)]
head(Ocdf)

#Make a numeric data frame for the conversion
Ocdf_numeric<- transform(Ocdf, as.numeric())
sapply(Ocdf_numeric, class)#Let's see if it's actually numeric now...
head(Ocdf_numeric)

#Create data frame with number of reads for each repeat type divided by number of reads analyzed * 100 
#(i.e., genome occupancy of each repeat type in a sample)
Repeat_occupancy<- Ocdf_numeric[,c(1:(length(Ocdf_numeric)-2))] / as.numeric(unlist(Ocdf_numeric[,length(Ocdf_numeric)-1])) * 100
head(Repeat_occupancy)
head(Ocdf) # to compare calculated percentages to actual dataframe

#Let's make a column with total genome occupancy per species, and make a species column
Repeat_occupancy2<-Repeat_occupancy
Repeat_occupancy2[,ncol(Repeat_occupancy2)+1]<-rowSums(Repeat_occupancy)
head(Repeat_occupancy2)
colnames(Repeat_occupancy2)[ncol(Repeat_occupancy2)]<-"Genome_occupancy"
Repeat_occupancy2[,ncol(Repeat_occupancy2)+1]<-rownames(Repeat_occupancy2)
colnames(Repeat_occupancy2)[ncol(Repeat_occupancy2)]<-"Species"
head(Repeat_occupancy2)
Genome_occupancy<-Repeat_occupancy2[,c(ncol(Repeat_occupancy2), ncol(Repeat_occupancy2)-1)]
head(Genome_occupancy)


##################################################################
## Diversity - Shannon's diversity index ##
#Let's calculate Shannon's diversity index for our vegan dataframe 
#(i.e., likelihood random individual belongs to a certain species)
Shannon_All_palms<-diversity(All_palms_GS_vegan, index = "shannon")
Shannon_All_palms


#Let's compare Shannon indices
SPdf<-as.data.frame(Shannon_All_palms)
SPdf[,2]<-rownames(SPdf)
colnames(SPdf)[c(1,2)]<-c("Shannon_Index","Species")
head(SPdf)


#Create column with Tree_name
SPdf[,ncol(SPdf)+1]<-gsub(" ", "",paste(str_split_fixed(rownames(SPdf), "_", 3)[,1], "_", str_split_fixed(rownames(SPdf), "_", 3)[,2]))
colnames(SPdf)[ncol(SPdf)]<-"Tree_name"
head(SPdf)


####################################################################################### 
  #################### MODELLING REPEAT PROFILES AND ENVIRONMENT #####################				  
####################################################################################### 

#Read in tree, environment and GS data, combine with current data by making 'tree names' column to enable matching
#Add 'Tree_names' (i.e., species) column to Palm_GS_vegan to allow matching of all datasets (and remove spaces with gsub)
All_palms_GS_vegan<-as.data.frame(All_palms_GS_vegan)
All_palms_GS_vegan[,ncol(All_palms_GS_vegan)+1]<-gsub(" ", "",paste(str_split_fixed(rownames(All_palms_GS_vegan), "_", 3)[,1], "_", str_split_fixed(rownames(All_palms_GS_vegan), "_", 3)[,2]))
colnames(All_palms_GS_vegan)[ncol(All_palms_GS_vegan)]<-"Tree_name"
head(All_palms_GS_vegan)


#Get genome size and number of reads analysed from species names
All_palms_GS_vegan_pct<-All_palms_GS_vegan
All_palms_GS_vegan_pct[,ncol(All_palms_GS_vegan_pct)+1]<-str_split_fixed(rownames(All_palms_GS_vegan_pct), "__", 2)[,2]
All_palms_GS_vegan_pct[,c(ncol(All_palms_GS_vegan_pct)+1, ncol(All_palms_GS_vegan_pct)+2)]<-str_split_fixed(All_palms_GS_vegan_pct[,ncol(All_palms_GS_vegan_pct)], "_", 2)[,c(1,2)]
head(All_palms_GS_vegan_pct)
colnames(All_palms_GS_vegan_pct)[c(ncol(All_palms_GS_vegan_pct)-1, ncol(All_palms_GS_vegan_pct))]<-c("N_reads_analyzed","Genome_size")
All_palms_GS_vegan_pct<-All_palms_GS_vegan_pct[,-(ncol(All_palms_GS_vegan_pct)-2)]
All_palms_GS_vegan_pct[,ncol(All_palms_GS_vegan_pct)+1]<-rownames(All_palms_GS_vegan_pct)
colnames(All_palms_GS_vegan_pct)[ncol(All_palms_GS_vegan_pct)]<-"Species"
head(All_palms_GS_vegan_pct)


##### CRITICALLY IMPORTANT - TURN ALL READ NUMBERS INTO GENOME PERCENTAGES FOR ALL SPECIES FOR EACH REPEAT CLASS ####
#To do this, divide number of reads in each repeat class by number of reads analysed in total
#All_palms_GS_vegan_pct[,c(1:(ncol(All_palms_GS_vegan_pct)-4))]<- All_palms_GS_vegan_pct[,c(1:(ncol(All_palms_GS_vegan_pct)-4))] / as.numeric(unlist(All_palms_GS_vegan_pct$N_reads_analyzed)) * 100
#head(All_palms_GS_vegan_pct)
#dim(All_palms_GS_vegan_pct)


#Read in tree
phy<-read.tree("C:/Users/rowst/OneDrive - The Royal Botanic Gardens, Kew/PROJECTS/PALM GENOME SIZES/Data collection/Trees/Phylogeny_NoCon_Henderson_Tree_1_.new")
tip2drop<-which(duplicated(phy$tip.label)) #ID duplicated tips
phyclean<-drop.tip(phy= phy, tip = tip2drop) #Remove duplicated tips


#Worldclim
climdat<- read.csv("C:/Users/rowst/OneDrive - The Royal Botanic Gardens, Kew/PROJECTS/PALM GENOME SIZES/Data collection/Trait data/Worldclim/Per_sp_all_worldclim.csv", header = T)
colnames(climdat)[1]<-"Tree_name"
head(climdat)

#Let's see which species we don't have in the worldclim dataset 
which(!All_palms_GS_vegan_pct$Tree_name%in%climdat$Tree_name)


#Combine everything into one big per-species dataframe
####IMPORTANT - before doing this ensure we have data for all species and there aren't spelling errors or synonyms
#Shannon index data and main repeat profile vegan dataset
ALL_DATA_palms_GS_vegan_pct<-merge(All_palms_GS_vegan_pct, SPdf, by="Species")
head(ALL_DATA_palms_GS_vegan_pct)
ALL_DATA_palms_GS_vegan_pct<-ALL_DATA_palms_GS_vegan_pct[,-ncol(ALL_DATA_palms_GS_vegan_pct)]
colnames(ALL_DATA_palms_GS_vegan_pct)[(ncol(ALL_DATA_palms_GS_vegan_pct)-3)]<-"Tree_name"
head(ALL_DATA_palms_GS_vegan_pct)

#Merge with Mehinicks index (richness) dataset
ALL_DATA_palms_GS_vegan_pct<-merge(ALL_DATA_palms_GS_vegan_pct, MIdf, by="Species")
head(ALL_DATA_palms_GS_vegan_pct)
ALL_DATA_palms_GS_vegan_pct<-ALL_DATA_palms_GS_vegan_pct[,-ncol(ALL_DATA_palms_GS_vegan_pct)]
colnames(ALL_DATA_palms_GS_vegan_pct)[(ncol(ALL_DATA_palms_GS_vegan_pct)-4)]<-"Tree_name"
head(ALL_DATA_palms_GS_vegan_pct)
dim(ALL_DATA_palms_GS_vegan_pct)

#Now merge with genome occupancy data
ALL_DATA_palms_GS_vegan_pct<-merge(ALL_DATA_palms_GS_vegan_pct, Genome_occupancy, by="Species")
head(ALL_DATA_palms_GS_vegan_pct)
dim(ALL_DATA_palms_GS_vegan_pct)

#Finally, merge all of the above with worldclim data
ALL_DATA_palms_GS_vegan_pct<-merge(ALL_DATA_palms_GS_vegan_pct, climdat, by="Tree_name")
head(ALL_DATA_palms_GS_vegan_pct)
dim(ALL_DATA_palms_GS_vegan_pct)
ALL_DATA_palms_GS_vegan_pct$Genome_size_gbp<-as.numeric(ALL_DATA_palms_GS_vegan_pct$Genome_size)*0.978
head(ALL_DATA_palms_GS_vegan_pct)


write.csv(file="ALL_DATA_palms_GS_vegan.csv", ALL_DATA_palms_GS_vegan_pct)


##~~~~~~~~~~~~~~~~~~~~Exploratory plotting~~~~~~~~~~~~~~~~~~~~## 

#How does richness change with genome size?
plot(ALL_DATA_palms_GS_vegan_pct$Mehinicks_index~ALL_DATA_palms_GS_vegan_pct$Genome_size_gbp, ylab = "Repeat type richness (Mehinicks Index)", xlab="Genome size (Gbp)")

ggplot(ALL_DATA_palms_GS_vegan_pct, aes(x=as.numeric(Genome_size_gbp), y= Mehinicks_index)) + 
  geom_point() +
  geom_smooth(method="loess", span=1) +
  labs(y="Repeat type richness (Mehinicks Index)", x = "Genome size (Gbp)") + 
  theme(text=element_text(size=14),axis.text = element_text(size = 12))


#Let's see if % of the genome occupied by repeats changes with genome size as in Novak et al (2020) - nature plants
plot(ALL_DATA_palms_GS_vegan_pct$Genome_occupancy~ALL_DATA_palms_GS_vegan_pct$Genome_size_gbp, ylab = "% of the Genome occupied by repeats", xlab="Genome size (Gbp)")

#Let's plot it with smoothing in ggplot, which uses the means to plot a line which helps the eye see trends
#(note, not a model, just a visualisation method)
ggplot(ALL_DATA_palms_GS_vegan_pct, aes(x=as.numeric(Genome_size_gbp), y= Genome_occupancy)) + 
  geom_point() +
  geom_smooth(method="loess", span=1) +
  labs(y="% of the genome occupied by repeats", x = "Genome size (Gbp)") + 
  theme(text=element_text(size=14),axis.text = element_text(size = 12))


#How does diversity change with genome size?
plot(ALL_DATA_palms_GS_vegan_pct$Shannon_Index~ALL_DATA_palms_GS_vegan_pct$Genome_size_gbp, ylab = "Repeat diversity (Shannon Index)", xlab="Genome size (Gbp)")

ggplot(ALL_DATA_palms_GS_vegan_pct, aes(x=as.numeric(Genome_size_gbp), y= Shannon_Index)) + 
  geom_point() +
  geom_smooth(method="loess", span=1) +
  labs(y="Repeat type diversity (Shannon Index)", x = "Genome size (Gbp)") + 
  theme(text=element_text(size=14),axis.text = element_text(size = 12))


#What about how richness, occupancy, and diversity change with precip driest month?
ggplot(ALL_DATA_palms_GS_vegan_pct, aes(x=as.numeric(Precipitation_of_Driest_Month), y= Mehinicks_index)) + 
  geom_point() +
  geom_smooth(method="loess", span=1) +
  labs(y="Repeat type diversity (Mehinicks Index)", x = "Precipitation of the driest month") + 
  theme(text=element_text(size=14),axis.text = element_text(size = 12))

ggplot(ALL_DATA_palms_GS_vegan_pct, aes(x=as.numeric(Precipitation_of_Driest_Month), y= Genome_occupancy)) + 
  geom_point() +
  geom_smooth(method="loess", span=1) +
  labs(y="% of the genome occupied by repeats", x = "Precipitation of the driest month") + 
  theme(text=element_text(size=14),axis.text = element_text(size = 12))

ggplot(ALL_DATA_palms_GS_vegan_pct, aes(x=as.numeric(Precipitation_of_Driest_Month), y= Shannon_Index)) + 
  geom_point() +
  geom_smooth(method="loess", span=1) +
  labs(y="Repeat type diversity (Shannon Index)", x = "Precipitation of the driest month") + 
  theme(text=element_text(size=14),axis.text = element_text(size = 12))

ggplot(ALL_DATA_palms_GS_vegan_pct, aes(x=Genome_occupancy, y= Mehinicks_index)) + 
  geom_point() +
  geom_smooth(method="loess", span=1) +
  labs(y="Repeat type richness (Mehinick's index)", x = "% of the genome occupied by repeats") + 
  theme(text=element_text(size=14),axis.text = element_text(size = 12))


##~~~~~~~~~~~~~~~~~~~~PHYLANOVA~~~~~~~~~~~~~~~~~~~~## 
###### Let's see if there are signficiant differences in Richness, Occupancy and Diversity between precipitation classes ######

### Richness model 
#Put data into precipitation groups
colnames(ALL_DATA_palms_GS_vegan_pct)
anova_input<-ALL_DATA_palms_GS_vegan_pct[,c(1,2, 3:35, 49,55)]
head(anova_input)
dim(anova_input)
  
sum_precip<-summary(anova_input$Precipitation_of_Driest_Mon)

q1_precip<-which(anova_input$Precipitation_of_Driest_Month <= sum_precip[[2]])
q2_precip<-which(anova_input$Precipitation_of_Driest_Month >= sum_precip[[2]] & anova_input$Precipitation_of_Driest_Month <= sum_precip[[3]])
q3_precip<-which(anova_input$Precipitation_of_Driest_Month >= sum_precip[[3]] & anova_input$Precipitation_of_Driest_Month <= sum_precip[[5]])
q4_precip<-which(anova_input$Precipitation_of_Driest_Month >= sum_precip[[5]]& anova_input$Precipitation_of_Driest_Month <= sum_precip[[6]])

anova_input[q1_precip,(ncol(anova_input)+1)]<-"Dry"
anova_input[q2_precip,(ncol(anova_input))]<-"Semidry"
anova_input[q3_precip,(ncol(anova_input))]<-"Semiwet"
anova_input[q4_precip,(ncol(anova_input))]<-"Wet"
colnames(anova_input)[ncol(anova_input)]<-"Precip_class"
head(anova_input)


#First, a preliminary ANOVA
richness_anova<-aov(Mehinicks_index~Precip_class, data=anova_input)
summary(richness_anova)
boxplot(Mehinicks_index~Precip_class, data=anova_input)


#Now a phylogenetically controlled ANOVA (phylanova) from phytools
MI_PA<-anova_input[which(anova_input$Tree_name%in%phyclean$tip.label),c(1,34)]
MI_PA<-MI_PA[-which(duplicated(MI_PA$Tree_name)),]
dim(MI_PA)
head(MI_PA)
MI_PA<-column_to_rownames(MI_PA, loc=1)
MI_PA<-as.matrix(MI_PA)[,1]  #### this it is KEY for phytools!
head(MI_PA)

precip_PA<-anova_input[which(anova_input$Tree_name%in%phyclean$tip.label),c(1,37)]
precip_PA<-precip_PA[-which(duplicated(precip_PA$Tree_name)),]
dim(precip_PA)
precip_PA<-column_to_rownames(precip_PA, loc=1)
precip_PA<-as.matrix(precip_PA)[,1]  #### this it is KEY for phytools!
head(precip_PA)

phyclean_anova<-keep.tip(phyclean, rownames(as.matrix(MI_PA)))
phyclean_anova$tip.label

phylANOVA(phyclean_anova, precip_PA, MI_PA)


#Let's try a pgls
mod_input_MI<-ALL_DATA_palms_GS_vegan_pct[,c(1,32,34,49,55)]
colnames(mod_input_MI)
mod_input_MI_unique<-mod_input_MI[-which(duplicated(mod_input_MI$Tree_name)),]
colnames(mod_input_MI_unique)
dim(mod_input_MI_unique)
pgls_dat_MI<-comparative.data(data=mod_input_MI_unique, phy=phyclean, names.col="Tree_name",vcv=TRUE)
print(pgls_dat_MI)

hist(mod_input_MI_unique$Mehinicks_index)
hist(log(mod_input_MI_unique$Mehinicks_index))
shapiro.test(mod_input_MI_unique$Mehinicks_index)
shapiro.test(log(mod_input_MI_unique$Mehinicks_index))
#Logging helps Mehinicks Index


mod_MI_lambda<-pgls(log(Mehinicks_index)~ as.numeric(Genome_size)*Precipitation_of_Driest_Month, data=pgls_dat_MI, lambda = "ML", bounds = list(lambda = c(0.05, 1))) #lambda branch transformation
summary(mod_MI_lambda)
mod_MI_lambda_2<-update(mod_MI_lambda,~.- as.numeric(Genome_size):Precipitation_of_Driest_Month, data=pgls_dat_MI, lambda = "ML", bounds = list(lambda = c(0.05, 1))) #lambda branch transformation
summary(mod_MI_lambda_2)
mod_MI_lambda_3<-update(mod_MI_lambda_2,~.- Precipitation_of_Driest_Month, data=pgls_dat_MI, lambda = "ML", bounds = list(lambda = c(0.5, 1))) #lambda branch transformation
summary(mod_MI_lambda_3)
#Genome size best explains variation (as we know from plotting)


#### Occupancy (H) model -
#First, a preliminary ANOVA
occupancy_anova<-aov(Genome_occupancy~Precip_class, data=anova_input)
summary(occupancy_anova)
boxplot(Genome_occupancy~Precip_class, data=anova_input)


#Now a phylogeneticically controlled ANOVA (phylanova) from phytools
occ_PA<-anova_input[which(anova_input$Tree_name%in%phyclean$tip.label),c(1,35)]
occ_PA<-occ_PA[-which(duplicated(occ_PA$Tree_name)),]
dim(occ_PA)
head(occ_PA)
occ_PA<-column_to_rownames(occ_PA, loc=1)
occ_PA<-as.matrix(occ_PA)[,1]  #### this it is KEY for phytools!
head(occ_PA)

phylANOVA(phyclean_anova, precip_PA, occ_PA)


#Let's try pgls
mod_input_occ<-ALL_DATA_palms_GS_vegan_pct[,c(1,32,35,49,55)]
colnames(mod_input_occ)
mod_input_occ_unique<-mod_input_occ[-which(duplicated(mod_input_occ$Tree_name)),]
colnames(mod_input_occ_unique)
dim(mod_input_occ_unique)
pgls_dat_occ<-comparative.data(data=mod_input_occ_unique, phy=phyclean, names.col="Tree_name",vcv=TRUE)
print(pgls_dat_occ)

hist(mod_input_occ_unique$Genome_occupancy)
shapiro.test(mod_input_occ_unique$Genome_occupancy)
#Fine without transformation


pmod_occ_lambda<-pgls(Genome_occupancy~ as.numeric(Genome_size)*Precipitation_of_Driest_Month, data=pgls_dat_occ, lambda = "ML", bounds = list(lambda = c(0.005, 1))) #lambda branch transformation
summary(pmod_occ_lambda)
pmod_occ_lambda_2<-update(mod_occ_lambda,~.- as.numeric(Genome_size):Precipitation_of_Driest_Month, data=pgls_dat_occ, lambda = "ML", bounds = list(lambda = c(0.005, 1))) #lambda branch transformation
summary(pmod_occ_lambda_2)
pmod_occ_lambda_3<-update(mod_occ_lambda_2,~.- Precipitation_of_Driest_Month, data=pgls_dat_occ, lambda = "ML", bounds = list(lambda = c(0.005, 1))) #lambda branch transformation
summary(pmod_occ_lambda_3)

aicc(pmodd_occ_lambda, pmod_occ_lambda_2, pmod_occ_lambda_3)
#Genome size best explains variation (as we already know from plotting)


#### Diversity (H) model -
#First, a preliminary ANOVA
diversity_anova<-aov(Shannon_Index~Precip_class, data=anova_input)
summary(diversity_anova)
boxplot(Shannon_Index~Precip_class, data=anova_input)


#Now a phylogeneticically controlled ANOVA (phylanova) from phytools
SI_PA<-anova_input[which(anova_input$Tree_name%in%phyclean$tip.label),c(1,33)]
SI_PA<-SI_PA[-which(duplicated(SI_PA$Tree_name)),]
dim(SI_PA)
head(SI_PA)
SI_PA<-column_to_rownames(SI_PA, loc=1)
SI_PA<-as.matrix(SI_PA)[,1]  #### this it is KEY for phytools!
head(SI_PA)

phylANOVA(phyclean_anova, precip_PA, SI_PA)


#Let's try pgls
mod_input_shan<-ALL_DATA_palms_GS_vegan_pct[,c(1,32,33,49,55)]
colnames(mod_input_shan)
mod_input_shan_unique<-mod_input_shan[-which(duplicated(mod_input_shan$Tree_name)),]
colnames(mod_input_shan_unique)
dim(mod_input_shan_unique)
pgls_dat_shan<-comparative.data(data=mod_input_shan_unique, phy=phyclean, names.col="Tree_name",vcv=TRUE)
print(pgls_dat_shan)

hist(mod_input_shan_unique$Shannon_Index)
shapiro.test(mod_input_shan_unique$Shannon_Index)
#Fine without transformation


mod_shan_lambda<-pgls(Shannon_Index~ Genome_size_gbp*Precipitation_of_Driest_Month, data=pgls_dat_shan, lambda = "ML", bounds = list(lambda = c(0.005, 1))) #lambda branch transformation
summary(mod_shan_lambda)
mod_shan_lambda_2<-update(mod_shan_lambda,~.- Genome_size_gbp:Precipitation_of_Driest_Month, data=pgls_dat_shan, lambda = "ML", bounds = list(lambda = c(0.005, 1))) #lambda branch transformation
summary(mod_shan_lambda_2)
mod_shan_lambda_3<-update(mod_shan_lambda_2,~.- Genome_size_gbp, data=pgls_dat_shan, lambda = "ML", bounds = list(lambda = c(0.005, 1))) #lambda branch transformation
summary(mod_shan_lambda_3)
#Nothing significant (as we know from plotting)


## And Genome size, mehinicks index and genome occupancy?
mod_input_MI_occ_unique<-merge(mod_input_MI_unique, mod_input_occ_unique, by="Tree_name")
mod_input_MI_occ_unique<-mod_input_MI_occ_unique[,-c(4,5)]
head(mod_input_MI_occ_unique)
dim(mod_input_MI_occ_unique)
pgls_dat_MI_occ<-comparative.data(data=mod_input_MI_occ_unique, phy=phyclean, names.col="Tree_name",vcv=TRUE)
print(pgls_dat_MI_occ)

mod_MI_occ_lambda<-pgls(log(Mehinicks_index)~ Genome_occupancy*as.numeric(Genome_size_gbp.y)*Precipitation_of_Driest_Month.y, data=pgls_dat_MI_occ, lambda = "ML", bounds = list(lambda = c(0.005, 1))) #lambda branch transformation
summary(mod_MI_occ_lambda)
mod_MI_occ_lambda_2<-update(mod_MI_occ_lambda,~.- Genome_occupancy:as.numeric(Genome_size_gbp.y):Precipitation_of_Driest_Month.y, data=pgls_dat_MI_occ, lambda = "ML", bounds = list(lambda = c(0.005, 1))) #lambda branch transformation
summary(mod_MI_occ_lambda_2)
mod_MI_occ_lambda_3<-update(mod_MI_occ_lambda_2,~.- as.numeric(Genome_size_gbp.y):Precipitation_of_Driest_Month.y, data=pgls_dat_MI_occ, lambda = "ML", bounds = list(lambda = c(0.005, 1))) #lambda branch transformation
summary(mod_MI_occ_lambda_3)
mod_MI_occ_lambda_4<-update(mod_MI_occ_lambda_3,~.- Genome_occupancy:Precipitation_of_Driest_Month.y, data=pgls_dat_MI_occ, lambda = "ML", bounds = list(lambda = c(0.005, 1))) #lambda branch transformation
summary(mod_MI_occ_lambda_4)
mod_MI_occ_lambda_5<-update(mod_MI_occ_lambda_4,~.- Precipitation_of_Driest_Month.y, data=pgls_dat_MI_occ, lambda = "ML", bounds = list(lambda = c(0.005, 1))) #lambda branch transformation
summary(mod_MI_occ_lambda_5)


###PCA
#Let's plot a PCA to see how different species are in terms of their repeat classifications, and colour it by precipitation class
df <- anova_input[,c(3:30,37)]
pca_res <- prcomp(df[,c(1:28)], scale. = TRUE)
autoplot(pca_res, data=df, colour="Precip_class")


##~~~~~~~~~~~~~~~~~~~~PGLS - REPEAT CLASSES AND GENOME SIZE ~~~~~~~~~~~~~~~~~~~~## 
###### Let's try to see whether different repeat types significantly impact genome size (as in Macas et al 2015) #######
#We will only use original data without exons, introns etc removed (type1)
########################################################################################################################

#let's write a simple linear model to see if genome size correlates with different repeat types in all variables
#Test with simple lm
#Log to normalise genome size response
colnames(ALL_DATA_palms_GS_vegan_pct)
mod_input_GS<-ALL_DATA_palms_GS_vegan_pct[,c(1:30,32,55)]
colnames(mod_input_GS)
#Convert to gigabases
mod_input_GS[,c(3:30)]<-mod_input_GS[,c(3:30)]/10000000


mod_input_GS_fin<-mod_input_GS[,-c(1,2)]
colnames(mod_input_GS_fin)
dim(mod_input_GS_fin)
mod_1_GS<-lm(log(as.numeric(Genome_size))~., data=mod_input_GS_fin)
summary(mod_1_GS)

vif(mod_1_GS) # yay! none are correlated

mod_2_GS<-step(mod_1_GS)
summary(mod_2_GS) #Cool, seems interesting.


#Let's try in a phylogenetically-corrected fashion
#PGLS of genome size vs repeat class
mod_input_GS_unique<-mod_input_GS[-which(duplicated(mod_input_GS$Tree_name)),-2]
colnames(mod_input_GS_unique)
dim(mod_input_GS_unique)
pgls_dat_GS<-comparative.data(data=mod_input_GS_unique, phy=phyclean, names.col="Tree_name",vcv=TRUE)
print(pgls_dat_GS)

mod_GS_lambda<-pgls(log(as.numeric(Genome_size_gbp))~ `All/repeat/mobile_element/Class_I/LINE`+`All/repeat/mobile_element/Class_I/LTR/Ty1_copia/Ale`+`All/repeat/mobile_element/Class_I/LTR/Ty1_copia/Alesia`+`All/repeat/mobile_element/Class_I/LTR/Ty1_copia/Angela`+`All/repeat/mobile_element/Class_I/LTR/Ty1_copia/Bianca`+`All/repeat/mobile_element/Class_I/LTR/Ty1_copia/Ikeros`+`All/repeat/mobile_element/Class_I/LTR/Ty1_copia/Ivana`+`All/repeat/mobile_element/Class_I/LTR/Ty1_copia/SIRE`+`All/repeat/mobile_element/Class_I/LTR/Ty1_copia/TAR`+`All/repeat/mobile_element/Class_I/LTR/Ty1_copia/Tork`+`All/repeat/mobile_element/Class_I/LTR/Ty3_gypsy/chromovirus/CRM`+`All/repeat/mobile_element/Class_I/LTR/Ty3_gypsy/chromovirus/Galadriel`+`All/repeat/mobile_element/Class_I/LTR/Ty3_gypsy/chromovirus/Reina`+`All/repeat/mobile_element/Class_I/LTR/Ty3_gypsy/chromovirus/Tekay`+`All/repeat/mobile_element/Class_I/LTR/Ty3_gypsy/non-chromovirus/OTA`+`All/repeat/mobile_element/Class_I/LTR/Ty3_gypsy/non-chromovirus/OTA/Athila`+`All/repeat/mobile_element/Class_I/LTR/Ty3_gypsy/non-chromovirus/OTA/Tat/Ogre`+`All/repeat/mobile_element/Class_I/LTR/Ty3_gypsy/non-chromovirus/OTA/Tat/Retand`+`All/repeat/mobile_element/Class_I/pararetrovirus`+`All/repeat/mobile_element/Class_II/Subclass_1/TIR/EnSpm_CACTA`+`All/repeat/mobile_element/Class_II/Subclass_1/TIR/hAT`+`All/repeat/mobile_element/Class_II/Subclass_1/TIR/MuDR_Mutator`+`All/repeat/mobile_element/Class_II/Subclass_1/TIR/PIF_Harbinger`+`All/repeat/rDNA/45S_rDNA/18S_rDNA`+`All/repeat/rDNA/45S_rDNA/25S_rDNA`+`All/repeat/rDNA/5S_rDNA`+`All/repeat/satellite`, data=pgls_dat_GS, lambda = "ML", bounds = list(lambda = c(0.005, 1))) #lambda branch transformation
summary(mod_GS_lambda)

mod_GS_lambda_2<-update(mod_GS_lambda,~. -`All/repeat/mobile_element/Class_I/LTR/Ty3_gypsy/chromovirus/Reina`, lambda = 'ML', bounds = list(lambda = c(0.05, 1))) #lambda branch transformation
summary(mod_GS_lambda_2)
mod_GS_lambda_3<-update(mod_GS_lambda_2,~. -`All/repeat/mobile_element/Class_I/LINE`, lambda = 'ML', bounds = list(lambda = c(0.05, 1))) #lambda branch transformation
summary(mod_GS_lambda_3)
mod_GS_lambda_4<-update(mod_GS_lambda_3,~. -`All/repeat/mobile_element/Class_I/LTR/Ty3_gypsy/chromovirus/Galadriel`, lambda = 'ML', bounds = list(lambda = c(0.05, 1))) #lambda branch transformation
summary(mod_GS_lambda_4)
mod_GS_lambda_5<-update(mod_GS_lambda_4,~. -`All/repeat/mobile_element/Class_I/LTR/Ty3_gypsy/non-chromovirus/OTA/Athila`, lambda = 'ML', bounds = list(lambda = c(0.05, 1))) #lambda branch transformation
summary(mod_GS_lambda_5)
mod_GS_lambda_6<-update(mod_GS_lambda_5,~. -`All/repeat/mobile_element/Class_I/LTR/Ty3_gypsy/non-chromovirus/OTA/Tat/Ogre`, lambda = 'ML', bounds = list(lambda = c(0.05, 1))) #lambda branch transformation
summary(mod_GS_lambda_6)
mod_GS_lambda_7<-update(mod_GS_lambda_6,~. -`All/repeat/rDNA/45S_rDNA/18S_rDNA`, lambda = 'ML', bounds = list(lambda = c(0.05, 1))) #lambda branch transformation
summary(mod_GS_lambda_7)
mod_GS_lambda_8<-update(mod_GS_lambda_7,~. -`All/repeat/mobile_element/Class_I/LTR/Ty1_copia/Tork`, lambda = 'ML', bounds = list(lambda = c(0.05, 1))) #lambda branch transformation
summary(mod_GS_lambda_8)
mod_GS_lambda_9<-update(mod_GS_lambda_8,~. -`All/repeat/mobile_element/Class_I/LTR/Ty1_copia/Ivana`, lambda = 'ML', bounds = list(lambda = c(0.09, 1))) #lambda branch transformation
summary(mod_GS_lambda_9)
mod_GS_lambda_10<-update(mod_GS_lambda_9,~. -`All/repeat/satellite` , lambda = 'ML', bounds = list(lambda = c(0.05, 1))) #lambda branch transformation
summary(mod_GS_lambda_10)
mod_GS_lambda_11<-update(mod_GS_lambda_10,~. -`All/repeat/rDNA/45S_rDNA/25S_rDNA`, lambda = 'ML', bounds = list(lambda = c(0.05, 1))) #lambda branch transformation
summary(mod_GS_lambda_11)
mod_GS_lambda_12<-update(mod_GS_lambda_11,~. -`All/repeat/mobile_element/Class_II/Subclass_1/TIR/PIF_Harbinger`, lambda = 'ML', bounds = list(lambda = c(0.05, 1))) #lambda branch transformation
summary(mod_GS_lambda_12)
mod_GS_lambda_13<-update(mod_GS_lambda_12,~. -`All/repeat/mobile_element/Class_I/LTR/Ty1_copia/SIRE`, lambda = 'ML', bounds = list(lambda = c(0.09, 1))) #lambda branch transformation
summary(mod_GS_lambda_13)
mod_GS_lambda_14<-update(mod_GS_lambda_13,~. -`All/repeat/rDNA/5S_rDNA`, lambda = 'ML', bounds = list(lambda = c(0.05, 1))) #lambda branch transformation
summary(mod_GS_lambda_14)
mod_GS_lambda_15<-update(mod_GS_lambda_14,~. -`All/repeat/mobile_element/Class_I/LTR/Ty1_copia/Ale`, lambda = 'ML', bounds = list(lambda = c(0.05, 1))) #lambda branch transformation
summary(mod_GS_lambda_15)
mod_GS_lambda_16<-update(mod_GS_lambda_15,~. -`All/repeat/mobile_element/Class_I/LTR/Ty3_gypsy/non-chromovirus/OTA`, lambda = 'ML', bounds = list(lambda = c(0.05, 1))) #lambda branch transformation
summary(mod_GS_lambda_16)
mod_GS_lambda_17<-update(mod_GS_lambda_16,~. -`All/repeat/mobile_element/Class_I/LTR/Ty1_copia/Ikeros`, lambda = 'ML', bounds = list(lambda = c(0.05, 1))) #lambda branch transformation
summary(mod_GS_lambda_17)
mod_GS_lambda_18<-update(mod_GS_lambda_17,~. -`All/repeat/mobile_element/Class_I/LTR/Ty1_copia/Bianca`, lambda = 'ML', bounds = list(lambda = c(0.05, 1))) #lambda branch transformation
summary(mod_GS_lambda_18)
mod_GS_lambda_19<-update(mod_GS_lambda_18,~. -`All/repeat/mobile_element/Class_II/Subclass_1/TIR/hAT`, lambda = 'ML', bounds = list(lambda = c(0.05, 1))) #lambda branch transformation
summary(mod_GS_lambda_19)
mod_GS_lambda_20<-update(mod_GS_lambda_19,~. -`All/repeat/mobile_element/Class_I/LTR/Ty1_copia/Alesia`, lambda = 'ML', bounds = list(lambda = c(0.05, 1))) #lambda branch transformation
summary(mod_GS_lambda_20)
mod_GS_lambda_21<-update(mod_GS_lambda_20,~. -`All/repeat/mobile_element/Class_I/pararetrovirus`, lambda = 'ML', bounds = list(lambda = c(0.05, 1))) #lambda branch transformation
summary(mod_GS_lambda_21)
mod_GS_lambda_22<-update(mod_GS_lambda_21,~. -`All/repeat/mobile_element/Class_II/Subclass_1/TIR/MuDR_Mutator`, lambda = 'ML', bounds = list(lambda = c(0.05, 1))) #lambda branch transformation
summary(mod_GS_lambda_22)

aicc(mod_GS_lambda_22,mod_GS_lambda_21,mod_GS_lambda_20,mod_GS_lambda_19,mod_GS_lambda_18,mod_GS_lambda_17,mod_GS_lambda_16,mod_GS_lambda_15,mod_GS_lambda_14,mod_GS_lambda_13,mod_GS_lambda_12,mod_GS_lambda_11,mod_GS_lambda_10,mod_GS_lambda_9,mod_GS_lambda_8,mod_GS_lambda_7,mod_GS_lambda_6,mod_GS_lambda_5,mod_GS_lambda_4,mod_GS_lambda_3,mod_GS_lambda_2,mod_GS_lambda)
summary(mod_GS_lambda_18)


#Let's try with ABSOLUTE repeat values
ALL_DATA_palms_GS_vegan_abs<-read.csv("ALL_DATA_palms_GS_vegan_absol_vals.csv", header=T,row.names = 1)
head(ALL_DATA_palms_GS_vegan_abs)
mod_input_GS_abs<-ALL_DATA_palms_GS_vegan_abs[,c(1:30,32)]
mod_input_GS_abs_fin<-mod_input_GS_abs[,-c(1,2)]
colnames(mod_input_GS_abs_fin)
dim(mod_input_GS_abs_fin)


#Let's try in a phylogenetically-corrected fashion
#PGLS of genome size vs repeat class
mod_input_GS_abs_unique<-mod_input_GS_abs[-which(duplicated(mod_input_GS_abs$Tree_name)),-2]
colnames(mod_input_GS_abs_unique)
dim(mod_input_GS_abs_unique)
pgls_dat_GS_abs<-comparative.data(data=mod_input_GS_abs_unique, phy=phyclean, names.col="Tree_name",vcv=TRUE)
print(pgls_dat_GS_abs)

mod_GS_abs_lambda<-pgls(log(as.numeric(Genome_size))~ All.repeat.mobile_element.Class_I.LINE+All.repeat.mobile_element.Class_I.LTR.Ty1_copia.Ale+All.repeat.mobile_element.Class_I.LTR.Ty1_copia.Alesia+All.repeat.mobile_element.Class_I.LTR.Ty1_copia.Angela+All.repeat.mobile_element.Class_I.LTR.Ty1_copia.Bianca+All.repeat.mobile_element.Class_I.LTR.Ty1_copia.Ikeros+All.repeat.mobile_element.Class_I.LTR.Ty1_copia.Ivana+All.repeat.mobile_element.Class_I.LTR.Ty1_copia.SIRE+All.repeat.mobile_element.Class_I.LTR.Ty1_copia.TAR+All.repeat.mobile_element.Class_I.LTR.Ty1_copia.Tork+All.repeat.mobile_element.Class_I.LTR.Ty3_gypsy.chromovirus.CRM+All.repeat.mobile_element.Class_I.LTR.Ty3_gypsy.chromovirus.Galadriel+All.repeat.mobile_element.Class_I.LTR.Ty3_gypsy.chromovirus.Reina+All.repeat.mobile_element.Class_I.LTR.Ty3_gypsy.chromovirus.Tekay+All.repeat.mobile_element.Class_I.LTR.Ty3_gypsy.non_chromovirus.OTA+All.repeat.mobile_element.Class_I.LTR.Ty3_gypsy.non_chromovirus.OTA.Athila+All.repeat.mobile_element.Class_I.LTR.Ty3_gypsy.non_chromovirus.OTA.Tat.Ogre+All.repeat.mobile_element.Class_I.LTR.Ty3_gypsy.non_chromovirus.OTA.Tat.Retand+All.repeat.mobile_element.Class_I.pararetrovirus+All.repeat.mobile_element.Class_II.Subclass_1.TIR.EnSpm_CACTA+All.repeat.mobile_element.Class_II.Subclass_1.TIR.hAT+All.repeat.mobile_element.Class_II.Subclass_1.TIR.MuDR_Mutator+All.repeat.mobile_element.Class_II.Subclass_1.TIR.PIF_Harbinger+All.repeat.rDNA.45S_rDNA.18S_rDNA+All.repeat.rDNA.45S_rDNA.25S_rDNA+All.repeat.rDNA.5S_rDNA+All.repeat.satellite, data=pgls_dat_GS_abs, lambda = "ML", bounds = list(lambda = c(0.005, 1))) #lambda branch transformation
summary(mod_GS_abs_lambda)

mod_GS_abs_lambda_2<-update(mod_GS_abs_lambda,~. -All.repeat.mobile_element.Class_I.LTR.Ty3_gypsy.chromovirus.Reina, lambda = 'ML', bounds = list(lambda = c(0.005, 1))) #lambda branch transformation
summary(mod_GS_abs_lambda_2)
mod_GS_abs_lambda_3<-update(mod_GS_abs_lambda_2,~. -All.repeat.mobile_element.Class_I.LINE, lambda = 'ML', bounds = list(lambda = c(0.005, 1))) #lambda branch transformation
summary(mod_GS_abs_lambda_3)
mod_GS_abs_lambda_4<-update(mod_GS_abs_lambda_3,~. -All.repeat.mobile_element.Class_I.LTR.Ty3_gypsy.chromovirus.Galadriel, lambda = 'ML', bounds = list(lambda = c(0.005, 1))) #lambda branch transformation
summary(mod_GS_abs_lambda_4)
mod_GS_abs_lambda_5<-update(mod_GS_abs_lambda_4,~. -All.repeat.mobile_element.Class_I.LTR.Ty3_gypsy.non_chromovirus.OTA.Athila, lambda = 'ML', bounds = list(lambda = c(0.005, 1))) #lambda branch transformation
summary(mod_GS_abs_lambda_5)
mod_GS_abs_lambda_6<-update(mod_GS_abs_lambda_5,~. -All.repeat.mobile_element.Class_I.LTR.Ty3_gypsy.non_chromovirus.OTA.Tat.Ogre, lambda = 'ML', bounds = list(lambda = c(0.005, 1))) #lambda branch transformation
summary(mod_GS_abs_lambda_6)
mod_GS_abs_lambda_7<-update(mod_GS_abs_lambda_6,~. -All.repeat.rDNA.45S_rDNA.18S_rDNA, lambda = 'ML', bounds = list(lambda = c(0.005, 1))) #lambda branch transformation
summary(mod_GS_abs_lambda_7)
mod_GS_abs_lambda_8<-update(mod_GS_abs_lambda_7,~. -All.repeat.mobile_element.Class_I.LTR.Ty1_copia.Tork, lambda = 'ML', bounds = list(lambda = c(0.005, 1))) #lambda branch transformation
summary(mod_GS_abs_lambda_8)
mod_GS_abs_lambda_9<-update(mod_GS_abs_lambda_8,~. -All.repeat.mobile_element.Class_I.LTR.Ty1_copia.Ivana, lambda = 'ML', bounds = list(lambda = c(0.09, 1))) #lambda branch transformation
summary(mod_GS_abs_lambda_9)
mod_GS_abs_lambda_10<-update(mod_GS_abs_lambda_9,~. -All.repeat.satellite, lambda = 'ML', bounds = list(lambda = c(0.005, 1))) #lambda branch transformation
summary(mod_GS_abs_lambda_10)
mod_GS_abs_lambda_11<-update(mod_GS_abs_lambda_10,~. -All.repeat.rDNA.45S_rDNA.25S_rDNA, lambda = 'ML', bounds = list(lambda = c(0.005, 1))) #lambda branch transformation
summary(mod_GS_abs_lambda_11)
mod_GS_abs_lambda_12<-update(mod_GS_abs_lambda_11,~. -All.repeat.mobile_element.Class_II.Subclass_1.TIR.PIF_Harbinger, lambda = 'ML', bounds = list(lambda = c(0.005, 1))) #lambda branch transformation
summary(mod_GS_abs_lambda_12)
mod_GS_abs_lambda_13<-update(mod_GS_abs_lambda_12,~. -All.repeat.mobile_element.Class_I.LTR.Ty1_copia.SIRE, lambda = 'ML', bounds = list(lambda = c(0.09, 1))) #lambda branch transformation
summary(mod_GS_abs_lambda_13)
mod_GS_abs_lambda_14<-update(mod_GS_abs_lambda_13,~. -All.repeat.rDNA.5S_rDNA, lambda = 'ML', bounds = list(lambda = c(0.005, 1))) #lambda branch transformation
summary(mod_GS_abs_lambda_14)
mod_GS_abs_lambda_15<-update(mod_GS_abs_lambda_14,~. -All.repeat.mobile_element.Class_I.LTR.Ty1_copia.Ale, lambda = 'ML', bounds = list(lambda = c(0.005, 1))) #lambda branch transformation
summary(mod_GS_abs_lambda_15)
mod_GS_abs_lambda_16<-update(mod_GS_abs_lambda_15,~. -All.repeat.mobile_element.Class_I.LTR.Ty3_gypsy.non_chromovirus.OTA, lambda = 'ML', bounds = list(lambda = c(0.005, 1))) #lambda branch transformation
summary(mod_GS_abs_lambda_16)
mod_GS_abs_lambda_17<-update(mod_GS_abs_lambda_16,~. -All.repeat.mobile_element.Class_I.LTR.Ty1_copia.Ikeros, lambda = 'ML', bounds = list(lambda = c(0.005, 1))) #lambda branch transformation
summary(mod_GS_abs_lambda_17)
mod_GS_abs_lambda_18<-update(mod_GS_abs_lambda_17,~. -All.repeat.mobile_element.Class_I.LTR.Ty1_copia.Bianca, lambda = 'ML', bounds = list(lambda = c(0.005, 1))) #lambda branch transformation
summary(mod_GS_abs_lambda_18)
mod_GS_abs_lambda_19<-update(mod_GS_abs_lambda_18,~. -All.repeat.mobile_element.Class_II.Subclass_1.TIR.hAT, lambda = 'ML', bounds = list(lambda = c(0.005, 1))) #lambda branch transformation
summary(mod_GS_abs_lambda_19)
mod_GS_abs_lambda_20<-update(mod_GS_abs_lambda_19,~. -All.repeat.mobile_element.Class_I.LTR.Ty1_copia.Alesia, lambda = 'ML', bounds = list(lambda = c(0.005, 1))) #lambda branch transformation
summary(mod_GS_abs_lambda_20)
mod_GS_abs_lambda_21<-update(mod_GS_abs_lambda_20,~. -All.repeat.mobile_element.Class_I.pararetrovirus, lambda = 'ML', bounds = list(lambda = c(0.005, 1))) #lambda branch transformation
summary(mod_GS_abs_lambda_21)
mod_GS_abs_lambda_22<-update(mod_GS_abs_lambda_21,~. -All.repeat.mobile_element.Class_II.Subclass_1.TIR.MuDR_Mutator, lambda = 'ML', bounds = list(lambda = c(0.005, 1))) #lambda branch transformation
summary(mod_GS_abs_lambda_22)

aicc(mod_GS_abs_lambda_22,mod_GS_abs_lambda_21,mod_GS_abs_lambda_20,mod_GS_abs_lambda_19,mod_GS_abs_lambda_18,mod_GS_abs_lambda_17,mod_GS_abs_lambda_16,mod_GS_abs_lambda_15,mod_GS_abs_lambda_14,mod_GS_abs_lambda_13,mod_GS_abs_lambda_12,mod_GS_abs_lambda_11,mod_GS_abs_lambda_10,mod_GS_abs_lambda_9,mod_GS_abs_lambda_8,mod_GS_abs_lambda_7,mod_GS_abs_lambda_6,mod_GS_abs_lambda_5,mod_GS_abs_lambda_4,mod_GS_abs_lambda_3,mod_GS_abs_lambda_2,mod_GS_abs_lambda)
summary(mod_GS_abs_lambda_18)


##~~~~~~~~~~~~~~~~~~~~PGLS - REPEAT CLASSES AND PRECIPITATION DRIEST MONTH ~~~~~~~~~~~~~~~~~~~~## 
###### Now, let's see if any repeat classifications correlate with precipitation driest month ######
#Test with simple lm
#Square root to normalise precipitation of the driest month response
ALL_DATA_palms_GS_vegan_pct$Genome_occupancy<-as.numeric(ALL_DATA_palms_GS_vegan_pct$Genome_occupancy)
mod_input_precip<-ALL_DATA_palms_GS_vegan_pct[,c(1:30,32,49)]
mod_input_precip[,c(3:30)]<-mod_input_precip[,c(3:30)]/10000000
mod_input_precip_fin<-mod_input_precip[,-c(1,2)]
mod_input_precip_fin<-as.data.frame(apply(mod_input_precip_fin, 2, as.numeric))
colnames(mod_input_precip_fin)
dim(mod_input_precip_fin)
mod_1_precip<-lm(sqrt(as.numeric(Precipitation_of_Driest_Month))~., data=mod_input_precip_fin)
summary(mod_1_precip)

mod_2_precip<-step(mod_1_precip)
summary(mod_2_precip) # looks interesting


#Let's try in a phylogenetically-corrected fashion, with genome size in two bins as an interaction term
#(to get different slopes for different genome sizes, since repeat abundance correlates with genome size)
#This is taking an ANCOVA approach, with at least one categorical and at least one continuous predictor variable
#PGLS of precipitation driest month vs repeat class*genome_size

mod_input_precip_unique<-mod_input_precip[-which(duplicated(mod_input_precip$Tree_name)),-2]
mod_input_precip_unique[,-1]<-as.data.frame(apply(mod_input_precip_unique[,-1], 2, as.numeric))
head(mod_input_precip_unique)

#Let's create genome size bins
sum_GS<-summary(mod_input_precip_unique$Genome_size)

q1_GS<-which(mod_input_precip_unique$Genome_size <= sum_GS[[3]])
q2_GS<-which(mod_input_precip_unique$Genome_size > sum_GS[[3]])

mod_input_precip_unique[q1_GS,(ncol(mod_input_precip_unique)+1)]<-"Small"
mod_input_precip_unique[q2_GS,(ncol(mod_input_precip_unique))]<-"Large"
colnames(mod_input_precip_unique)[ncol(mod_input_precip_unique)]<-"Genome_size_class"
head(mod_input_precip_unique)

colnames(mod_input_precip_unique)
dim(mod_input_precip_unique)
pgls_dat_precip<-comparative.data(data=mod_input_precip_unique, phy=phyclean, names.col=Tree_name,vcv=TRUE)
print(pgls_dat_precip)

#remove variables with zero variance, and remember that R takes interactions alphabetically, so the first variables with no interactions are for 'large' genome species
mod_precip_lambda<-pgls(sqrt(as.numeric(Precipitation_of_Driest_Month))~`All/repeat/mobile_element/Class_I/LINE`+`All/repeat/mobile_element/Class_I/LTR/Ty1_copia/Ale`+`All/repeat/mobile_element/Class_I/LTR/Ty1_copia/Alesia`+`All/repeat/mobile_element/Class_I/LTR/Ty1_copia/Angela`+`All/repeat/mobile_element/Class_I/LTR/Ty1_copia/Bianca`+`All/repeat/mobile_element/Class_I/LTR/Ty1_copia/Ikeros`+`All/repeat/mobile_element/Class_I/LTR/Ty1_copia/Ivana`+`All/repeat/mobile_element/Class_I/LTR/Ty1_copia/SIRE`+`All/repeat/mobile_element/Class_I/LTR/Ty1_copia/TAR`+`All/repeat/mobile_element/Class_I/LTR/Ty1_copia/Tork`+`All/repeat/mobile_element/Class_I/LTR/Ty3_gypsy/chromovirus/CRM`+`All/repeat/mobile_element/Class_I/LTR/Ty3_gypsy/chromovirus/Galadriel`+`All/repeat/mobile_element/Class_I/LTR/Ty3_gypsy/chromovirus/Reina`+`All/repeat/mobile_element/Class_I/LTR/Ty3_gypsy/chromovirus/Tekay`+`All/repeat/mobile_element/Class_I/LTR/Ty3_gypsy/non-chromovirus/OTA/Athila`+`All/repeat/mobile_element/Class_I/LTR/Ty3_gypsy/non-chromovirus/OTA/Tat/Ogre`+`All/repeat/mobile_element/Class_I/LTR/Ty3_gypsy/non-chromovirus/OTA/Tat/Retand`+`All/repeat/mobile_element/Class_I/pararetrovirus`+`All/repeat/mobile_element/Class_II/Subclass_1/TIR/EnSpm_CACTA`+`All/repeat/mobile_element/Class_II/Subclass_1/TIR/hAT`+`All/repeat/mobile_element/Class_II/Subclass_1/TIR/MuDR_Mutator`+`All/repeat/mobile_element/Class_II/Subclass_1/TIR/PIF_Harbinger`+`All/repeat/rDNA/45S_rDNA/18S_rDNA`+`All/repeat/rDNA/45S_rDNA/25S_rDNA`+`All/repeat/rDNA/5S_rDNA`+`All/repeat/satellite`+as.factor(Genome_size_class):(`All/repeat/mobile_element/Class_I/LINE`+`All/repeat/mobile_element/Class_I/LTR/Ty1_copia/Ale`+`All/repeat/mobile_element/Class_I/LTR/Ty1_copia/Alesia`+`All/repeat/mobile_element/Class_I/LTR/Ty1_copia/Angela`+`All/repeat/mobile_element/Class_I/LTR/Ty1_copia/Bianca`+`All/repeat/mobile_element/Class_I/LTR/Ty1_copia/Ikeros`+`All/repeat/mobile_element/Class_I/LTR/Ty1_copia/Ivana`+`All/repeat/mobile_element/Class_I/LTR/Ty1_copia/SIRE`+`All/repeat/mobile_element/Class_I/LTR/Ty1_copia/TAR`+`All/repeat/mobile_element/Class_I/LTR/Ty1_copia/Tork`+`All/repeat/mobile_element/Class_I/LTR/Ty3_gypsy/chromovirus/CRM`+`All/repeat/mobile_element/Class_I/LTR/Ty3_gypsy/chromovirus/Galadriel`+`All/repeat/mobile_element/Class_I/LTR/Ty3_gypsy/chromovirus/Reina`+`All/repeat/mobile_element/Class_I/LTR/Ty3_gypsy/chromovirus/Tekay`+`All/repeat/mobile_element/Class_I/LTR/Ty3_gypsy/non-chromovirus/OTA/Athila`+`All/repeat/mobile_element/Class_I/LTR/Ty3_gypsy/non-chromovirus/OTA/Tat/Ogre`+`All/repeat/mobile_element/Class_I/LTR/Ty3_gypsy/non-chromovirus/OTA/Tat/Retand`+`All/repeat/mobile_element/Class_I/pararetrovirus`+`All/repeat/mobile_element/Class_II/Subclass_1/TIR/EnSpm_CACTA`+`All/repeat/mobile_element/Class_II/Subclass_1/TIR/hAT`+`All/repeat/mobile_element/Class_II/Subclass_1/TIR/MuDR_Mutator`+`All/repeat/mobile_element/Class_II/Subclass_1/TIR/PIF_Harbinger`+`All/repeat/rDNA/45S_rDNA/18S_rDNA`+`All/repeat/rDNA/45S_rDNA/25S_rDNA`+`All/repeat/rDNA/5S_rDNA`+`All/repeat/satellite`), data=pgls_dat_precip, lambda = 'ML', bounds = list(lambda = c(0.0005, 1))) #lambda branch transformation
summary(mod_precip_lambda)

mod_precip_lambda_2<-update(mod_precip_lambda,~. -`All/repeat/mobile_element/Class_I/LTR/Ty1_copia/Bianca`:as.factor(Genome_size_class), lambda = 'ML', bounds = list(lambda = c(0.0005, 1))) #lambda branch transformation
summary(mod_precip_lambda_2)
mod_precip_lambda_3<-update(mod_precip_lambda_2,~. -`All/repeat/satellite`:as.factor(Genome_size_class), lambda = 'ML', bounds = list(lambda = c(0.0005, 1))) #lambda branch transformation
summary(mod_precip_lambda_3)
mod_precip_lambda_4<-update(mod_precip_lambda_3,~. -`All/repeat/mobile_element/Class_I/LTR/Ty3_gypsy/chromovirus/CRM`:as.factor(Genome_size_class), lambda = 'ML', bounds = list(lambda = c(0.0005, 1))) #lambda branch transformation
summary(mod_precip_lambda_4)
mod_precip_lambda_5<-update(mod_precip_lambda_4,~. -`All/repeat/mobile_element/Class_I/LTR/Ty1_copia/TAR`:as.factor(Genome_size_class), lambda = 'ML', bounds = list(lambda = c(0.0005, 1))) #lambda branch transformation
summary(mod_precip_lambda_5)
mod_precip_lambda_6<-update(mod_precip_lambda_5,~. -`All/repeat/mobile_element/Class_II/Subclass_1/TIR/MuDR_Mutator`:as.factor(Genome_size_class), lambda = 'ML', bounds = list(lambda = c(0.0005, 1))) #lambda branch transformation
summary(mod_precip_lambda_6)
mod_precip_lambda_7<-update(mod_precip_lambda_6,~. -`All/repeat/mobile_element/Class_I/LTR/Ty1_copia/Alesia`:as.factor(Genome_size_class), lambda = 'ML', bounds = list(lambda = c(0.0005, 1))) #lambda branch transformation
summary(mod_precip_lambda_7)
mod_precip_lambda_8<-update(mod_precip_lambda_7,~. -`All/repeat/rDNA/45S_rDNA/25S_rDNA`:as.factor(Genome_size_class), lambda = 'ML', bounds = list(lambda = c(0.0005, 1))) #lambda branch transformation
summary(mod_precip_lambda_8)
mod_precip_lambda_9<-update(mod_precip_lambda_8,~. -`All/repeat/mobile_element/Class_I/LTR/Ty3_gypsy/non-chromovirus/OTA/Tat/Retand`:as.factor(Genome_size_class), lambda = 'ML', bounds = list(lambda = c(0.0005, 1))) #lambda branch transformation
summary(mod_precip_lambda_9)
mod_precip_lambda_10<-update(mod_precip_lambda_9,~. -`All/repeat/mobile_element/Class_I/LTR/Ty3_gypsy/chromovirus/Reina`:as.factor(Genome_size_class), lambda = 'ML', bounds = list(lambda = c(0.0005, 1))) #lambda branch transformation
summary(mod_precip_lambda_10)
mod_precip_lambda_11<-update(mod_precip_lambda_10,~. -`All/repeat/mobile_element/Class_I/LTR/Ty3_gypsy/non-chromovirus/OTA/Athila`:as.factor(Genome_size_class), lambda = 'ML', bounds = list(lambda = c(0.0005, 1))) #lambda branch transformation
summary(mod_precip_lambda_11)
mod_precip_lambda_12<-update(mod_precip_lambda_11,~. -`All/repeat/mobile_element/Class_II/Subclass_1/TIR/PIF_Harbinger`:as.factor(Genome_size_class), lambda = 'ML', bounds = list(lambda = c(0.0005, 1))) #lambda branch transformation
summary(mod_precip_lambda_12)
mod_precip_lambda_13<-update(mod_precip_lambda_12,~. -`All/repeat/mobile_element/Class_II/Subclass_1/TIR/hAT`:as.factor(Genome_size_class), lambda = 'ML', bounds = list(lambda = c(0.0005, 1))) #lambda branch transformation
summary(mod_precip_lambda_13)
mod_precip_lambda_14<-update(mod_precip_lambda_13,~. -`All/repeat/mobile_element/Class_I/LTR/Ty1_copia/Ale`:as.factor(Genome_size_class), lambda = 'ML', bounds = list(lambda = c(0.0005, 1))) #lambda branch transformation
summary(mod_precip_lambda_14)
mod_precip_lambda_15<-update(mod_precip_lambda_14,~. -`All/repeat/mobile_element/Class_I/LTR/Ty1_copia/Ivana`:as.factor(Genome_size_class), lambda = 'ML', bounds = list(lambda = c(0.0005, 1))) #lambda branch transformation
summary(mod_precip_lambda_15)
mod_precip_lambda_16<-update(mod_precip_lambda_15,~. -`All/repeat/mobile_element/Class_I/pararetrovirus`:as.factor(Genome_size_class), lambda = 'ML', bounds = list(lambda = c(0.0005, 1))) #lambda branch transformation
summary(mod_precip_lambda_16)
mod_precip_lambda_17<-update(mod_precip_lambda_16,~. -`All/repeat/mobile_element/Class_I/LTR/Ty1_copia/Tork`:as.factor(Genome_size_class), lambda = 'ML', bounds = list(lambda = c(0.0005, 1))) #lambda branch transformation
summary(mod_precip_lambda_17)
mod_precip_lambda_18<-update(mod_precip_lambda_17,~. -`All/repeat/mobile_element/Class_I/LTR/Ty3_gypsy/non-chromovirus/OTA/Tat/Ogre`:as.factor(Genome_size_class), lambda = 'ML', bounds = list(lambda = c(0.0005, 1))) #lambda branch transformation
summary(mod_precip_lambda_18)
mod_precip_lambda_19<-update(mod_precip_lambda_18,~. -`All/repeat/mobile_element/Class_I/LTR/Ty3_gypsy/chromovirus/Tekay`:as.factor(Genome_size_class), lambda = 'ML', bounds = list(lambda = c(0.0005, 1))) #lambda branch transformation
summary(mod_precip_lambda_19)
mod_precip_lambda_20<-update(mod_precip_lambda_19,~. -`All/repeat/rDNA/45S_rDNA/18S_rDNA`:as.factor(Genome_size_class), lambda = 'ML', bounds = list(lambda = c(0.0005, 1))) #lambda branch transformation
summary(mod_precip_lambda_20)
mod_precip_lambda_21<-update(mod_precip_lambda_20,~. -`All/repeat/mobile_element/Class_I/LTR/Ty1_copia/Ikeros`:as.factor(Genome_size_class), lambda = 'ML', bounds = list(lambda = c(0.0005, 1))) #lambda branch transformation
summary(mod_precip_lambda_21)
mod_precip_lambda_22<-update(mod_precip_lambda_21,~. -`All/repeat/mobile_element/Class_I/LINE`:as.factor(Genome_size_class), lambda = 'ML', bounds = list(lambda = c(0.0005, 1))) #lambda branch transformation
summary(mod_precip_lambda_22)
mod_precip_lambda_23<-update(mod_precip_lambda_22,~. -`All/repeat/mobile_element/Class_I/LTR/Ty1_copia/SIRE`:as.factor(Genome_size_class), lambda = 'ML', bounds = list(lambda = c(0.0005, 1))) #lambda branch transformation
summary(mod_precip_lambda_23)
mod_precip_lambda_24<-update(mod_precip_lambda_23,~. -`All/repeat/mobile_element/Class_II/Subclass_1/TIR/EnSpm_CACTA`:as.factor(Genome_size_class), lambda = 'ML', bounds = list(lambda = c(0.0005, 1))) #lambda branch transformation
summary(mod_precip_lambda_24)
mod_precip_lambda_25<-update(mod_precip_lambda_24,~. -`All/repeat/mobile_element/Class_I/LTR/Ty3_gypsy/chromovirus/Galadriel`:as.factor(Genome_size_class), lambda = 'ML', bounds = list(lambda = c(0.0005, 1))) #lambda branch transformation
summary(mod_precip_lambda_25)
mod_precip_lambda_26<-update(mod_precip_lambda_25,~. -`All/repeat/rDNA/5S_rDNA`:as.factor(Genome_size_class), lambda = 'ML', bounds = list(lambda = c(0.0005, 1))) #lambda branch transformation
summary(mod_precip_lambda_26)
mod_precip_lambda_27<-update(mod_precip_lambda_26,~. -`All/repeat/mobile_element/Class_II/Subclass_1/TIR/MuDR_Mutator`, lambda = 'ML', bounds = list(lambda = c(0.0005, 1))) #lambda branch transformation
summary(mod_precip_lambda_27)
mod_precip_lambda_28<-update(mod_precip_lambda_27,~. -`All/repeat/mobile_element/Class_I/LTR/Ty1_copia/Alesia`, lambda = 'ML', bounds = list(lambda = c(0.0005, 1))) #lambda branch transformation
summary(mod_precip_lambda_28)
mod_precip_lambda_29<-update(mod_precip_lambda_28,~. -`All/repeat/mobile_element/Class_I/LTR/Ty1_copia/SIRE`, lambda = 'ML', bounds = list(lambda = c(0.0005, 1))) #lambda branch transformation
summary(mod_precip_lambda_29)
mod_precip_lambda_30<-update(mod_precip_lambda_29,~. -`All/repeat/mobile_element/Class_I/LTR/Ty3_gypsy/chromovirus/Galadriel`, lambda = 'ML', bounds = list(lambda = c(0.0005, 1))) #lambda branch transformation
summary(mod_precip_lambda_30)
mod_precip_lambda_31<-update(mod_precip_lambda_30,~. -`All/repeat/mobile_element/Class_I/LTR/Ty3_gypsy/chromovirus/Reina`, lambda = 'ML', bounds = list(lambda = c(0.0005, 1))) #lambda branch transformation
summary(mod_precip_lambda_31)
mod_precip_lambda_32<-update(mod_precip_lambda_31,~. -`All/repeat/mobile_element/Class_I/LTR/Ty1_copia/Ale`, lambda = 'ML', bounds = list(lambda = c(0.0005, 1))) #lambda branch transformation
summary(mod_precip_lambda_32)
mod_precip_lambda_33<-update(mod_precip_lambda_32,~. -`All/repeat/mobile_element/Class_I/pararetrovirus`, lambda = 'ML', bounds = list(lambda = c(0.0005, 1))) #lambda branch transformation
summary(mod_precip_lambda_33)
mod_precip_lambda_34<-update(mod_precip_lambda_33,~. -`All/repeat/mobile_element/Class_I/LTR/Ty1_copia/Angela`, lambda = 'ML', bounds = list(lambda = c(0.0005, 1))) #lambda branch transformation
summary(mod_precip_lambda_34)
mod_precip_lambda_35<-update(mod_precip_lambda_34,~. -`All/repeat/mobile_element/Class_I/LTR/Ty1_copia/Ikeros`, lambda = 'ML', bounds = list(lambda = c(0.0005, 1))) #lambda branch transformation
summary(mod_precip_lambda_35)
mod_precip_lambda_36<-update(mod_precip_lambda_35,~. -`All/repeat/mobile_element/Class_I/LTR/Ty1_copia/Bianca`, lambda = 'ML', bounds = list(lambda = c(0.0005, 1))) #lambda branch transformation
summary(mod_precip_lambda_36)
mod_precip_lambda_37<-update(mod_precip_lambda_36,~. -`All/repeat/mobile_element/Class_II/Subclass_1/TIR/hAT`, lambda = 'ML', bounds = list(lambda = c(0.0005, 1))) #lambda branch transformation
summary(mod_precip_lambda_37)
mod_precip_lambda_38<-update(mod_precip_lambda_37,~. -`All/repeat/mobile_element/Class_I/LTR/Ty3_gypsy/chromovirus/Tekay`, lambda = 'ML', bounds = list(lambda = c(0.0005, 1))) #lambda branch transformation
summary(mod_precip_lambda_38)
mod_precip_lambda_39<-update(mod_precip_lambda_38,~. -`All/repeat/mobile_element/Class_I/LTR/Ty3_gypsy/non-chromovirus/OTA/Tat/Ogre`, lambda = 'ML', bounds = list(lambda = c(0.0005, 1))) #lambda branch transformation
summary(mod_precip_lambda_39)
mod_precip_lambda_40<-update(mod_precip_lambda_39,~. -`All/repeat/mobile_element/Class_I/LTR/Ty3_gypsy/non-chromovirus/OTA/Tat/Retand`, lambda = 'ML', bounds = list(lambda = c(0.0005, 1))) #lambda branch transformation
summary(mod_precip_lambda_40)
mod_precip_lambda_41<-update(mod_precip_lambda_40,~. -`All/repeat/rDNA/45S_rDNA/18S_rDNA`, lambda = 'ML', bounds = list(lambda = c(0.0005, 1))) #lambda branch transformation
summary(mod_precip_lambda_41)
mod_precip_lambda_42<-update(mod_precip_lambda_41,~. -`All/repeat/mobile_element/Class_I/LINE`, lambda = 'ML', bounds = list(lambda = c(0.0005, 1))) #lambda branch transformation
summary(mod_precip_lambda_42)
mod_precip_lambda_43<-update(mod_precip_lambda_42,~. -`All/repeat/mobile_element/Class_I/LTR/Ty3_gypsy/chromovirus/CRM`, lambda = 'ML', bounds = list(lambda = c(0.0005, 1))) #lambda branch transformation
summary(mod_precip_lambda_43)
mod_precip_lambda_44<-update(mod_precip_lambda_43,~. -`All/repeat/mobile_element/Class_II/Subclass_1/TIR/PIF_Harbinger`, lambda = 'ML', bounds = list(lambda = c(0.0005, 1))) #lambda branch transformation
summary(mod_precip_lambda_44)
mod_precip_lambda_45<-update(mod_precip_lambda_44,~. -`All/repeat/satellite`, lambda = 'ML', bounds = list(lambda = c(0.0005, 1))) #lambda branch transformation
summary(mod_precip_lambda_45)
mod_precip_lambda_46<-update(mod_precip_lambda_45,~. -`All/repeat/mobile_element/Class_I/LTR/Ty1_copia/TAR`, lambda = 'ML', bounds = list(lambda = c(0.0005, 1))) #lambda branch transformation
summary(mod_precip_lambda_46)
mod_precip_lambda_47<-update(mod_precip_lambda_46,~. -`All/repeat/mobile_element/Class_I/LTR/Ty3_gypsy/non-chromovirus/OTA/Athila`, lambda = 'ML', bounds = list(lambda = c(0.0005, 1))) #lambda branch transformation
summary(mod_precip_lambda_47)
mod_precip_lambda_48<-update(mod_precip_lambda_47,~. -`All/repeat/mobile_element/Class_I/LTR/Ty1_copia/Ivana`, lambda = 'ML', bounds = list(lambda = c(0.0005, 1))) #lambda branch transformation
summary(mod_precip_lambda_48)
mod_precip_lambda_49<-update(mod_precip_lambda_48,~. -`All/repeat/rDNA/5S_rDNA`, lambda = 'ML', bounds = list(lambda = c(0.0005, 1))) #lambda branch transformation
summary(mod_precip_lambda_49)
mod_precip_lambda_50<-update(mod_precip_lambda_49,~. -`All/repeat/rDNA/45S_rDNA/25S_rDNA`, lambda = 'ML', bounds = list(lambda = c(0.0005, 1))) #lambda branch transformation
summary(mod_precip_lambda_50)
mod_precip_lambda_51<-update(mod_precip_lambda_50,~. -`All/repeat/mobile_element/Class_I/LTR/Ty1_copia/Angela`:as.factor(Genome_size_class), lambda = 'ML', bounds = list(lambda = c(0.0005, 1))) #lambda branch transformation
summary(mod_precip_lambda_51)


aicc(mod_precip_lambda,mod_precip_lambda_2,mod_precip_lambda_3,mod_precip_lambda_4,mod_precip_lambda_5,mod_precip_lambda_6,mod_precip_lambda_7,mod_precip_lambda_8,mod_precip_lambda_9,mod_precip_lambda_10,mod_precip_lambda_11,mod_precip_lambda_12,mod_precip_lambda_13,mod_precip_lambda_14,mod_precip_lambda_15,mod_precip_lambda_16,mod_precip_lambda_17,mod_precip_lambda_18,mod_precip_lambda_19,mod_precip_lambda_20,mod_precip_lambda_21,mod_precip_lambda_22,mod_precip_lambda_23,mod_precip_lambda_24,mod_precip_lambda_25,mod_precip_lambda_26,mod_precip_lambda_27,mod_precip_lambda_28,mod_precip_lambda_29,mod_precip_lambda_30,mod_precip_lambda_31,mod_precip_lambda_32,mod_precip_lambda_33,mod_precip_lambda_34,mod_precip_lambda_35,mod_precip_lambda_36,mod_precip_lambda_37,mod_precip_lambda_38,mod_precip_lambda_39,mod_precip_lambda_40,mod_precip_lambda_41,mod_precip_lambda_42,mod_precip_lambda_43,mod_precip_lambda_44,mod_precip_lambda_45,mod_precip_lambda_46,mod_precip_lambda_47,mod_precip_lambda_48,mod_precip_lambda_49,mod_precip_lambda_50,mod_precip_lambda_51)
summary(mod_precip_lambda_46)


#~~~~~Let's try the same with ABSOLUTE REPEAT NUMBERS/HITS~~~~~
ALL_DATA_palms_GS_vegan_abs<-read.csv("ALL_DATA_palms_GS_vegan_absol_vals.csv", header=T,row.names = 1)
head(ALL_DATA_palms_GS_vegan_abs)
ALL_DATA_palms_GS_vegan_abs$Genome_occupancy<-as.numeric(ALL_DATA_palms_GS_vegan_abs$Genome_occupancy)
mod_input_precip_abs<-ALL_DATA_palms_GS_vegan_abs[,c(1:30,32,49)]
colnames(mod_input_precip_abs)
mod_input_precip_abs_fin<-mod_input_precip_abs[,-c(1,2)]
mod_input_precip_abs_fin<-as.data.frame(apply(mod_input_precip_abs_fin, 2, as.numeric))
colnames(mod_input_precip_abs_fin)
dim(mod_input_precip_abs_fin)

mod_input_precip_abs_unique<-mod_input_precip_abs[-which(duplicated(mod_input_precip_abs$Tree_name)),-2]
mod_input_precip_abs_unique[,-1]<-as.data.frame(apply(mod_input_precip_abs_unique[,-1], 2, as.numeric))
head(mod_input_precip_abs_unique)

#Let's create genome size bins
sum_GS<-summary(mod_input_precip_abs_unique$Genome_size)

q1_GS<-which(mod_input_precip_abs_unique$Genome_size <= sum_GS[[3]])
q2_GS<-which(mod_input_precip_abs_unique$Genome_size > sum_GS[[3]])

mod_input_precip_abs_unique[q1_GS,(ncol(mod_input_precip_abs_unique)+1)]<-"Small"
mod_input_precip_abs_unique[q2_GS,(ncol(mod_input_precip_abs_unique))]<-"Large"
colnames(mod_input_precip_abs_unique)[ncol(mod_input_precip_abs_unique)]<-"Genome_size_class"
head(mod_input_precip_abs_unique)

colnames(mod_input_precip_abs_unique)
dim(mod_input_precip_abs_unique)
pgls_dat_precip_abs<-comparative.data(data=mod_input_precip_abs_unique, phy=phyclean, names.col=Tree_name,vcv=TRUE)
print(pgls_dat_precip_abs)

#remove variables with zero variance, and remember that R takes interactions alphabetically, so the first variables with no interactions are for 'large' genome species
mod_precip_lambda_abs<-pgls(sqrt(as.numeric(Precipitation_of_Driest_Month))~All.repeat.mobile_element.Class_I.LINE+All.repeat.mobile_element.Class_I.LTR.Ty1_copia.Ale+All.repeat.mobile_element.Class_I.LTR.Ty1_copia.Alesia+All.repeat.mobile_element.Class_I.LTR.Ty1_copia.Angela+All.repeat.mobile_element.Class_I.LTR.Ty1_copia.Bianca+All.repeat.mobile_element.Class_I.LTR.Ty1_copia.Ikeros+All.repeat.mobile_element.Class_I.LTR.Ty1_copia.Ivana+All.repeat.mobile_element.Class_I.LTR.Ty1_copia.SIRE+All.repeat.mobile_element.Class_I.LTR.Ty1_copia.TAR+All.repeat.mobile_element.Class_I.LTR.Ty1_copia.Tork+All.repeat.mobile_element.Class_I.LTR.Ty3_gypsy.chromovirus.CRM+All.repeat.mobile_element.Class_I.LTR.Ty3_gypsy.chromovirus.Galadriel+All.repeat.mobile_element.Class_I.LTR.Ty3_gypsy.chromovirus.Reina+All.repeat.mobile_element.Class_I.LTR.Ty3_gypsy.chromovirus.Tekay+All.repeat.mobile_element.Class_I.LTR.Ty3_gypsy.non_chromovirus.OTA.Athila+All.repeat.mobile_element.Class_I.LTR.Ty3_gypsy.non_chromovirus.OTA.Tat.Ogre+All.repeat.mobile_element.Class_I.LTR.Ty3_gypsy.non_chromovirus.OTA.Tat.Retand+All.repeat.mobile_element.Class_I.pararetrovirus+All.repeat.mobile_element.Class_II.Subclass_1.TIR.EnSpm_CACTA+All.repeat.mobile_element.Class_II.Subclass_1.TIR.hAT+All.repeat.mobile_element.Class_II.Subclass_1.TIR.MuDR_Mutator+All.repeat.mobile_element.Class_II.Subclass_1.TIR.PIF_Harbinger+All.repeat.rDNA.45S_rDNA.18S_rDNA+All.repeat.rDNA.45S_rDNA.25S_rDNA+All.repeat.rDNA.5S_rDNA+All.repeat.satellite+as.factor(Genome_size_class):(All.repeat.mobile_element.Class_I.LINE+All.repeat.mobile_element.Class_I.LTR.Ty1_copia.Ale+All.repeat.mobile_element.Class_I.LTR.Ty1_copia.Alesia+All.repeat.mobile_element.Class_I.LTR.Ty1_copia.Angela+All.repeat.mobile_element.Class_I.LTR.Ty1_copia.Bianca+All.repeat.mobile_element.Class_I.LTR.Ty1_copia.Ikeros+All.repeat.mobile_element.Class_I.LTR.Ty1_copia.Ivana+All.repeat.mobile_element.Class_I.LTR.Ty1_copia.SIRE+All.repeat.mobile_element.Class_I.LTR.Ty1_copia.TAR+All.repeat.mobile_element.Class_I.LTR.Ty1_copia.Tork+All.repeat.mobile_element.Class_I.LTR.Ty3_gypsy.chromovirus.CRM+All.repeat.mobile_element.Class_I.LTR.Ty3_gypsy.chromovirus.Galadriel+All.repeat.mobile_element.Class_I.LTR.Ty3_gypsy.chromovirus.Reina+All.repeat.mobile_element.Class_I.LTR.Ty3_gypsy.chromovirus.Tekay+All.repeat.mobile_element.Class_I.LTR.Ty3_gypsy.non_chromovirus.OTA.Athila+All.repeat.mobile_element.Class_I.LTR.Ty3_gypsy.non_chromovirus.OTA.Tat.Ogre+All.repeat.mobile_element.Class_I.LTR.Ty3_gypsy.non_chromovirus.OTA.Tat.Retand+All.repeat.mobile_element.Class_I.pararetrovirus+All.repeat.mobile_element.Class_II.Subclass_1.TIR.EnSpm_CACTA+All.repeat.mobile_element.Class_II.Subclass_1.TIR.hAT+All.repeat.mobile_element.Class_II.Subclass_1.TIR.MuDR_Mutator+All.repeat.mobile_element.Class_II.Subclass_1.TIR.PIF_Harbinger+All.repeat.rDNA.45S_rDNA.18S_rDNA+All.repeat.rDNA.45S_rDNA.25S_rDNA+All.repeat.rDNA.5S_rDNA+All.repeat.satellite), data=pgls_dat_precip_abs, lambda = 'ML', bounds = list(lambda = c(0.0005, 1))) #lambda branch transformation
summary(mod_precip_lambda_abs)

mod_precip_lambda_abs_2<-update(mod_precip_lambda_abs,~. -All.repeat.mobile_element.Class_I.LTR.Ty1_copia.Bianca:as.factor(Genome_size_class), lambda = 'ML', bounds = list(lambda = c(0.0005, 1))) #lambda branch transformation
summary(mod_precip_lambda_abs_2)
mod_precip_lambda_abs_3<-update(mod_precip_lambda_abs_2,~. -All.repeat.satellite:as.factor(Genome_size_class), lambda = 'ML', bounds = list(lambda = c(0.0005, 1))) #lambda branch transformation
summary(mod_precip_lambda_abs_3)
mod_precip_lambda_abs_4<-update(mod_precip_lambda_abs_3,~. -All.repeat.mobile_element.Class_I.LTR.Ty3_gypsy.chromovirus.CRM:as.factor(Genome_size_class), lambda = 'ML', bounds = list(lambda = c(0.0005, 1))) #lambda branch transformation
summary(mod_precip_lambda_abs_4)
mod_precip_lambda_abs_5<-update(mod_precip_lambda_abs_4,~. -All.repeat.mobile_element.Class_I.LTR.Ty1_copia.TAR:as.factor(Genome_size_class), lambda = 'ML', bounds = list(lambda = c(0.0005, 1))) #lambda branch transformation
summary(mod_precip_lambda_abs_5)
mod_precip_lambda_abs_6<-update(mod_precip_lambda_abs_5,~. -All.repeat.mobile_element.Class_II.Subclass_1.TIR.MuDR_Mutator:as.factor(Genome_size_class), lambda = 'ML', bounds = list(lambda = c(0.0005, 1))) #lambda branch transformation
summary(mod_precip_lambda_abs_6)
mod_precip_lambda_abs_7<-update(mod_precip_lambda_abs_6,~. -All.repeat.mobile_element.Class_I.LTR.Ty1_copia.Alesia:as.factor(Genome_size_class), lambda = 'ML', bounds = list(lambda = c(0.0005, 1))) #lambda branch transformation
summary(mod_precip_lambda_abs_7)
mod_precip_lambda_abs_8<-update(mod_precip_lambda_abs_7,~. -All.repeat.rDNA.45S_rDNA.25S_rDNA:as.factor(Genome_size_class), lambda = 'ML', bounds = list(lambda = c(0.0005, 1))) #lambda branch transformation
summary(mod_precip_lambda_abs_8)
mod_precip_lambda_abs_9<-update(mod_precip_lambda_abs_8,~. -All.repeat.mobile_element.Class_I.LTR.Ty3_gypsy.non_chromovirus.OTA.Tat.Retand:as.factor(Genome_size_class), lambda = 'ML', bounds = list(lambda = c(0.0005, 1))) #lambda branch transformation
summary(mod_precip_lambda_abs_9)
mod_precip_lambda_abs_10<-update(mod_precip_lambda_abs_9,~. -All.repeat.mobile_element.Class_I.LTR.Ty3_gypsy.chromovirus.Reina:as.factor(Genome_size_class), lambda = 'ML', bounds = list(lambda = c(0.0005, 1))) #lambda branch transformation
summary(mod_precip_lambda_abs_10)
mod_precip_lambda_abs_11<-update(mod_precip_lambda_abs_10,~. -All.repeat.mobile_element.Class_I.LTR.Ty3_gypsy.non_chromovirus.OTA.Athila:as.factor(Genome_size_class), lambda = 'ML', bounds = list(lambda = c(0.0005, 1))) #lambda branch transformation
summary(mod_precip_lambda_abs_11)
mod_precip_lambda_abs_12<-update(mod_precip_lambda_abs_11,~. -All.repeat.mobile_element.Class_II.Subclass_1.TIR.PIF_Harbinger:as.factor(Genome_size_class), lambda = 'ML', bounds = list(lambda = c(0.0005, 1))) #lambda branch transformation
summary(mod_precip_lambda_abs_12)
mod_precip_lambda_abs_13<-update(mod_precip_lambda_abs_12,~. -All.repeat.mobile_element.Class_II.Subclass_1.TIR.hAT:as.factor(Genome_size_class), lambda = 'ML', bounds = list(lambda = c(0.0005, 1))) #lambda branch transformation
summary(mod_precip_lambda_abs_13)
mod_precip_lambda_abs_14<-update(mod_precip_lambda_abs_13,~. -All.repeat.mobile_element.Class_I.LTR.Ty1_copia.Ale:as.factor(Genome_size_class), lambda = 'ML', bounds = list(lambda = c(0.0005, 1))) #lambda branch transformation
summary(mod_precip_lambda_abs_14)
mod_precip_lambda_abs_15<-update(mod_precip_lambda_abs_14,~. -All.repeat.mobile_element.Class_I.LTR.Ty1_copia.Ivana:as.factor(Genome_size_class), lambda = 'ML', bounds = list(lambda = c(0.0005, 1))) #lambda branch transformation
summary(mod_precip_lambda_abs_15)
mod_precip_lambda_abs_16<-update(mod_precip_lambda_abs_15,~. -All.repeat.mobile_element.Class_I.pararetrovirus:as.factor(Genome_size_class), lambda = 'ML', bounds = list(lambda = c(0.0005, 1))) #lambda branch transformation
summary(mod_precip_lambda_abs_16)
mod_precip_lambda_abs_17<-update(mod_precip_lambda_abs_16,~. -All.repeat.mobile_element.Class_I.LTR.Ty1_copia.Tork:as.factor(Genome_size_class), lambda = 'ML', bounds = list(lambda = c(0.0005, 1))) #lambda branch transformation
summary(mod_precip_lambda_abs_17)
mod_precip_lambda_abs_18<-update(mod_precip_lambda_abs_17,~. -All.repeat.mobile_element.Class_I.LTR.Ty3_gypsy.non_chromovirus.OTA.Tat.Ogre:as.factor(Genome_size_class), lambda = 'ML', bounds = list(lambda = c(0.0005, 1))) #lambda branch transformation
summary(mod_precip_lambda_abs_18)
mod_precip_lambda_abs_19<-update(mod_precip_lambda_abs_18,~. -All.repeat.mobile_element.Class_I.LTR.Ty3_gypsy.chromovirus.Tekay:as.factor(Genome_size_class), lambda = 'ML', bounds = list(lambda = c(0.0005, 1))) #lambda branch transformation
summary(mod_precip_lambda_abs_19)
mod_precip_lambda_abs_20<-update(mod_precip_lambda_abs_19,~. -All.repeat.mobile_element.Class_I.LINE:as.factor(Genome_size_class), lambda = 'ML', bounds = list(lambda = c(0.0005, 1))) #lambda branch transformation
summary(mod_precip_lambda_abs_20)
mod_precip_lambda_abs_21<-update(mod_precip_lambda_abs_20,~. -All.repeat.mobile_element.Class_I.LTR.Ty1_copia.SIRE:as.factor(Genome_size_class), lambda = 'ML', bounds = list(lambda = c(0.0005, 1))) #lambda branch transformation
summary(mod_precip_lambda_abs_21)
mod_precip_lambda_abs_22<-update(mod_precip_lambda_abs_21,~. -All.repeat.rDNA.45S_rDNA.18S_rDNA:as.factor(Genome_size_class), lambda = 'ML', bounds = list(lambda = c(0.0005, 1))) #lambda branch transformation
summary(mod_precip_lambda_abs_22)
mod_precip_lambda_abs_23<-update(mod_precip_lambda_abs_22,~. -All.repeat.mobile_element.Class_I.LTR.Ty1_copia.Ikeros:as.factor(Genome_size_class), lambda = 'ML', bounds = list(lambda = c(0.0005, 1))) #lambda branch transformation
summary(mod_precip_lambda_abs_23)
mod_precip_lambda_abs_24<-update(mod_precip_lambda_abs_23,~. -All.repeat.mobile_element.Class_II.Subclass_1.TIR.EnSpm_CACTA:as.factor(Genome_size_class), lambda = 'ML', bounds = list(lambda = c(0.0005, 1))) #lambda branch transformation
summary(mod_precip_lambda_abs_24)
mod_precip_lambda_abs_25<-update(mod_precip_lambda_abs_24,~. -All.repeat.mobile_element.Class_I.LTR.Ty3_gypsy.chromovirus.Galadriel:as.factor(Genome_size_class), lambda = 'ML', bounds = list(lambda = c(0.0005, 1))) #lambda branch transformation
summary(mod_precip_lambda_abs_25)
mod_precip_lambda_abs_26<-update(mod_precip_lambda_abs_25,~. -All.repeat.rDNA.5S_rDNA:as.factor(Genome_size_class), lambda = 'ML', bounds = list(lambda = c(0.0005, 1))) #lambda branch transformation
summary(mod_precip_lambda_abs_26)
mod_precip_lambda_abs_27<-update(mod_precip_lambda_abs_26,~. -All.repeat.mobile_element.Class_II.Subclass_1.TIR.MuDR_Mutator, lambda = 'ML', bounds = list(lambda = c(0.0005, 1))) #lambda branch transformation
summary(mod_precip_lambda_abs_27)
mod_precip_lambda_abs_28<-update(mod_precip_lambda_abs_27,~. -All.repeat.mobile_element.Class_I.LTR.Ty1_copia.Alesia, lambda = 'ML', bounds = list(lambda = c(0.0005, 1))) #lambda branch transformation
summary(mod_precip_lambda_abs_28)
mod_precip_lambda_abs_29<-update(mod_precip_lambda_abs_28,~. -All.repeat.mobile_element.Class_I.LTR.Ty3_gypsy.chromovirus.Galadriel, lambda = 'ML', bounds = list(lambda = c(0.0005, 1))) #lambda branch transformation
summary(mod_precip_lambda_abs_29)
mod_precip_lambda_abs_30<-update(mod_precip_lambda_abs_29,~. -All.repeat.mobile_element.Class_I.LTR.Ty3_gypsy.chromovirus.Reina, lambda = 'ML', bounds = list(lambda = c(0.0005, 1))) #lambda branch transformation
summary(mod_precip_lambda_abs_30)
mod_precip_lambda_abs_31<-update(mod_precip_lambda_abs_30,~. -All.repeat.mobile_element.Class_I.LTR.Ty1_copia.SIRE, lambda = 'ML', bounds = list(lambda = c(0.0005, 1))) #lambda branch transformation
summary(mod_precip_lambda_abs_31)
mod_precip_lambda_abs_32<-update(mod_precip_lambda_abs_31,~. -All.repeat.mobile_element.Class_I.LTR.Ty1_copia.Ale, lambda = 'ML', bounds = list(lambda = c(0.0005, 1))) #lambda branch transformation
summary(mod_precip_lambda_abs_32)
mod_precip_lambda_abs_33<-update(mod_precip_lambda_abs_32,~. -All.repeat.mobile_element.Class_I.pararetrovirus, lambda = 'ML', bounds = list(lambda = c(0.0005, 1))) #lambda branch transformation
summary(mod_precip_lambda_abs_33)
mod_precip_lambda_abs_34<-update(mod_precip_lambda_abs_33,~. -All.repeat.mobile_element.Class_I.LTR.Ty1_copia.Ikeros , lambda = 'ML', bounds = list(lambda = c(0.0005, 1))) #lambda branch transformation
summary(mod_precip_lambda_abs_34)
mod_precip_lambda_abs_35<-update(mod_precip_lambda_abs_34,~. -All.repeat.mobile_element.Class_I.LTR.Ty1_copia.Angela, lambda = 'ML', bounds = list(lambda = c(0.0005, 1))) #lambda branch transformation
summary(mod_precip_lambda_abs_35)
mod_precip_lambda_abs_36<-update(mod_precip_lambda_abs_35,~. -All.repeat.mobile_element.Class_I.LTR.Ty1_copia.Bianca, lambda = 'ML', bounds = list(lambda = c(0.0005, 1))) #lambda branch transformation
summary(mod_precip_lambda_abs_36)
mod_precip_lambda_abs_37<-update(mod_precip_lambda_abs_36,~. -All.repeat.mobile_element.Class_II.Subclass_1.TIR.hAT, lambda = 'ML', bounds = list(lambda = c(0.0005, 1))) #lambda branch transformation
summary(mod_precip_lambda_abs_37)
mod_precip_lambda_abs_38<-update(mod_precip_lambda_abs_37,~. -All.repeat.mobile_element.Class_I.LTR.Ty3_gypsy.chromovirus.Tekay, lambda = 'ML', bounds = list(lambda = c(0.0005, 1))) #lambda branch transformation
summary(mod_precip_lambda_abs_38)
mod_precip_lambda_abs_39<-update(mod_precip_lambda_abs_38,~. -All.repeat.mobile_element.Class_I.LTR.Ty3_gypsy.non_chromovirus.OTA.Tat.Ogre, lambda = 'ML', bounds = list(lambda = c(0.0005, 1))) #lambda branch transformation
summary(mod_precip_lambda_abs_39)
mod_precip_lambda_abs_40<-update(mod_precip_lambda_abs_39,~. -All.repeat.mobile_element.Class_I.LTR.Ty3_gypsy.non_chromovirus.OTA.Tat.Retand, lambda = 'ML', bounds = list(lambda = c(0.0005, 1))) #lambda branch transformation
summary(mod_precip_lambda_abs_40)
mod_precip_lambda_abs_41<-update(mod_precip_lambda_abs_40,~. -All.repeat.rDNA.45S_rDNA.18S_rDNA, lambda = 'ML', bounds = list(lambda = c(0.0005, 1))) #lambda branch transformation
summary(mod_precip_lambda_abs_41)
mod_precip_lambda_abs_42<-update(mod_precip_lambda_abs_41,~. -All.repeat.mobile_element.Class_I.LINE, lambda = 'ML', bounds = list(lambda = c(0.0005, 1))) #lambda branch transformation
summary(mod_precip_lambda_abs_42)
mod_precip_lambda_abs_43<-update(mod_precip_lambda_abs_42,~. -All.repeat.mobile_element.Class_I.LTR.Ty3_gypsy.chromovirus.CRM, lambda = 'ML', bounds = list(lambda = c(0.0005, 1))) #lambda branch transformation
summary(mod_precip_lambda_abs_43)
mod_precip_lambda_abs_44<-update(mod_precip_lambda_abs_43,~. -All.repeat.mobile_element.Class_II.Subclass_1.TIR.PIF_Harbinger, lambda = 'ML', bounds = list(lambda = c(0.0005, 1))) #lambda branch transformation
summary(mod_precip_lambda_abs_44)
mod_precip_lambda_abs_45<-update(mod_precip_lambda_abs_44,~. -All.repeat.mobile_element.Class_I.LTR.Ty1_copia.TAR, lambda = 'ML', bounds = list(lambda = c(0.0005, 1))) #lambda branch transformation
summary(mod_precip_lambda_abs_45)
mod_precip_lambda_abs_46<-update(mod_precip_lambda_abs_45,~. -All.repeat.mobile_element.Class_I.LTR.Ty3_gypsy.non_chromovirus.OTA.Athila, lambda = 'ML', bounds = list(lambda = c(0.0005, 1))) #lambda branch transformation
summary(mod_precip_lambda_abs_46)
mod_precip_lambda_abs_47<-update(mod_precip_lambda_abs_46,~. -All.repeat.satellite, lambda = 'ML', bounds = list(lambda = c(0.0005, 1))) #lambda branch transformation
summary(mod_precip_lambda_abs_47)
mod_precip_lambda_abs_48<-update(mod_precip_lambda_abs_47,~. -All.repeat.mobile_element.Class_I.LTR.Ty1_copia.Ivana, lambda = 'ML', bounds = list(lambda = c(0.0005, 1))) #lambda branch transformation
summary(mod_precip_lambda_abs_48)
mod_precip_lambda_abs_49<-update(mod_precip_lambda_abs_48,~. -All.repeat.rDNA.5S_rDNA, lambda = 'ML', bounds = list(lambda = c(0.0005, 1))) #lambda branch transformation
summary(mod_precip_lambda_abs_49)
mod_precip_lambda_abs_50<-update(mod_precip_lambda_abs_49,~. -All.repeat.rDNA.45S_rDNA.25S_rDNA, lambda = 'ML', bounds = list(lambda = c(0.0005, 1))) #lambda branch transformation
summary(mod_precip_lambda_abs_50)


aicc(mod_precip_lambda_abs,mod_precip_lambda_abs_2,mod_precip_lambda_abs_3,mod_precip_lambda_abs_4,mod_precip_lambda_abs_5,mod_precip_lambda_abs_6,mod_precip_lambda_abs_7,mod_precip_lambda_abs_8,mod_precip_lambda_abs_9,mod_precip_lambda_abs_10,mod_precip_lambda_abs_11,mod_precip_lambda_abs_12,mod_precip_lambda_abs_13,mod_precip_lambda_abs_14,mod_precip_lambda_abs_15,mod_precip_lambda_abs_16,mod_precip_lambda_abs_17,mod_precip_lambda_abs_18,mod_precip_lambda_abs_19,mod_precip_lambda_abs_20,mod_precip_lambda_abs_21,mod_precip_lambda_abs_22,mod_precip_lambda_abs_23,mod_precip_lambda_abs_24,mod_precip_lambda_abs_25,mod_precip_lambda_abs_26,mod_precip_lambda_abs_27,mod_precip_lambda_abs_28,mod_precip_lambda_abs_29,mod_precip_lambda_abs_30,mod_precip_lambda_abs_31,mod_precip_lambda_abs_32,mod_precip_lambda_abs_33,mod_precip_lambda_abs_34,mod_precip_lambda_abs_35,mod_precip_lambda_abs_36,mod_precip_lambda_abs_37,mod_precip_lambda_abs_38,mod_precip_lambda_abs_39,mod_precip_lambda_abs_40,mod_precip_lambda_abs_41,mod_precip_lambda_abs_42,mod_precip_lambda_abs_43,mod_precip_lambda_abs_44,mod_precip_lambda_abs_45,mod_precip_lambda_abs_46,mod_precip_lambda_abs_47,mod_precip_lambda_abs_48,mod_precip_lambda_abs_49,mod_precip_lambda_abs_50)
summary(mod_precip_lambda_abs_45)
#Same result as percent repeat in each genome


############# PRECIP VS REPEAT CLASSES WITH GENOME SIZE AS A CONTINUOUS VARIABLE
mod_precip_lambda_abs<-pgls(sqrt(as.numeric(Precipitation_of_Driest_Month))~`All/repeat/mobile_element/Class_I/LINE`+`All/repeat/mobile_element/Class_I/LTR/Ty1_copia/Ale`+`All/repeat/mobile_element/Class_I/LTR/Ty1_copia/Alesia`+`All/repeat/mobile_element/Class_I/LTR/Ty1_copia/Angela`+`All/repeat/mobile_element/Class_I/LTR/Ty1_copia/Bianca`+`All/repeat/mobile_element/Class_I/LTR/Ty1_copia/Ikeros`+`All/repeat/mobile_element/Class_I/LTR/Ty1_copia/Ivana`+`All/repeat/mobile_element/Class_I/LTR/Ty1_copia/SIRE`+`All/repeat/mobile_element/Class_I/LTR/Ty1_copia/TAR`+`All/repeat/mobile_element/Class_I/LTR/Ty1_copia/Tork`+`All/repeat/mobile_element/Class_I/LTR/Ty3_gypsy/chromovirus/CRM`+`All/repeat/mobile_element/Class_I/LTR/Ty3_gypsy/chromovirus/Galadriel`+`All/repeat/mobile_element/Class_I/LTR/Ty3_gypsy/chromovirus/Reina`+`All/repeat/mobile_element/Class_I/LTR/Ty3_gypsy/chromovirus/Tekay`+`All/repeat/mobile_element/Class_I/LTR/Ty3_gypsy/non-chromovirus/OTA/Athila`+`All/repeat/mobile_element/Class_I/LTR/Ty3_gypsy/non-chromovirus/OTA/Tat/Ogre`+`All/repeat/mobile_element/Class_I/LTR/Ty3_gypsy/non-chromovirus/OTA/Tat/Retand`+`All/repeat/mobile_element/Class_I/pararetrovirus`+`All/repeat/mobile_element/Class_II/Subclass_1/TIR/EnSpm_CACTA`+`All/repeat/mobile_element/Class_II/Subclass_1/TIR/hAT`+`All/repeat/mobile_element/Class_II/Subclass_1/TIR/MuDR_Mutator`+`All/repeat/mobile_element/Class_II/Subclass_1/TIR/PIF_Harbinger`+`All/repeat/rDNA/45S_rDNA/18S_rDNA`+`All/repeat/rDNA/45S_rDNA/25S_rDNA`+`All/repeat/rDNA/5S_rDNA`+`All/repeat/satellite`+Genome_size:(`All/repeat/mobile_element/Class_I/LINE`+`All/repeat/mobile_element/Class_I/LTR/Ty1_copia/Ale`+`All/repeat/mobile_element/Class_I/LTR/Ty1_copia/Alesia`+`All/repeat/mobile_element/Class_I/LTR/Ty1_copia/Angela`+`All/repeat/mobile_element/Class_I/LTR/Ty1_copia/Bianca`+`All/repeat/mobile_element/Class_I/LTR/Ty1_copia/Ikeros`+`All/repeat/mobile_element/Class_I/LTR/Ty1_copia/Ivana`+`All/repeat/mobile_element/Class_I/LTR/Ty1_copia/SIRE`+`All/repeat/mobile_element/Class_I/LTR/Ty1_copia/TAR`+`All/repeat/mobile_element/Class_I/LTR/Ty1_copia/Tork`+`All/repeat/mobile_element/Class_I/LTR/Ty3_gypsy/chromovirus/CRM`+`All/repeat/mobile_element/Class_I/LTR/Ty3_gypsy/chromovirus/Galadriel`+`All/repeat/mobile_element/Class_I/LTR/Ty3_gypsy/chromovirus/Reina`+`All/repeat/mobile_element/Class_I/LTR/Ty3_gypsy/chromovirus/Tekay`+`All/repeat/mobile_element/Class_I/LTR/Ty3_gypsy/non-chromovirus/OTA/Athila`+`All/repeat/mobile_element/Class_I/LTR/Ty3_gypsy/non-chromovirus/OTA/Tat/Ogre`+`All/repeat/mobile_element/Class_I/LTR/Ty3_gypsy/non-chromovirus/OTA/Tat/Retand`+`All/repeat/mobile_element/Class_I/pararetrovirus`+`All/repeat/mobile_element/Class_II/Subclass_1/TIR/EnSpm_CACTA`+`All/repeat/mobile_element/Class_II/Subclass_1/TIR/hAT`+`All/repeat/mobile_element/Class_II/Subclass_1/TIR/MuDR_Mutator`+`All/repeat/mobile_element/Class_II/Subclass_1/TIR/PIF_Harbinger`+`All/repeat/rDNA/45S_rDNA/18S_rDNA`+`All/repeat/rDNA/45S_rDNA/25S_rDNA`+`All/repeat/rDNA/5S_rDNA`+`All/repeat/satellite`), data=pgls_dat_precip, lambda = 'ML', bounds = list(lambda = c(0.0005, 1))) #lambda branch transformation
summary(mod_precip_lambda_abs)

mod_precip_lambda_abs_2<-update(mod_precip_lambda_abs,~. -`All/repeat/mobile_element/Class_I/LINE`:Genome_size, lambda = 'ML', bounds = list(lambda = c(0.0005, 1))) #lambda branch transformation
summary(mod_precip_lambda_abs_2)
mod_precip_lambda_abs_3<-update(mod_precip_lambda_abs_2,~. -`All/repeat/mobile_element/Class_I/LTR/Ty1_copia/Ikeros`:Genome_size, lambda = 'ML', bounds = list(lambda = c(0.0005, 1))) #lambda branch transformation
summary(mod_precip_lambda_abs_3)
mod_precip_lambda_abs_4<-update(mod_precip_lambda_abs_3,~. -`All/repeat/mobile_element/Class_I/LTR/Ty1_copia/Ale`:Genome_size, lambda = 'ML', bounds = list(lambda = c(0.0005, 1))) #lambda branch transformation
summary(mod_precip_lambda_abs_4)
mod_precip_lambda_abs_5<-update(mod_precip_lambda_abs_4,~. -`All/repeat/mobile_element/Class_I/LTR/Ty1_copia/Alesia`:Genome_size , lambda = 'ML', bounds = list(lambda = c(0.0005, 1))) #lambda branch transformation
summary(mod_precip_lambda_abs_5)
mod_precip_lambda_abs_6<-update(mod_precip_lambda_abs_5,~. -`All/repeat/mobile_element/Class_I/LTR/Ty3_gypsy/non-chromovirus/OTA/Tat/Ogre`:Genome_size, lambda = 'ML', bounds = list(lambda = c(0.0005, 1))) #lambda branch transformation
summary(mod_precip_lambda_abs_6)
mod_precip_lambda_abs_7<-update(mod_precip_lambda_abs_6,~. -`All/repeat/mobile_element/Class_I/pararetrovirus`:Genome_size, lambda = 'ML', bounds = list(lambda = c(0.0005, 1))) #lambda branch transformation
summary(mod_precip_lambda_abs_7)
mod_precip_lambda_abs_8<-update(mod_precip_lambda_abs_7,~. -`All/repeat/mobile_element/Class_I/LTR/Ty1_copia/TAR`:Genome_size, lambda = 'ML', bounds = list(lambda = c(0.0005, 1))) #lambda branch transformation
summary(mod_precip_lambda_abs_8)
mod_precip_lambda_abs_9<-update(mod_precip_lambda_abs_8,~. -`All/repeat/satellite`:Genome_size, lambda = 'ML', bounds = list(lambda = c(0.0005, 1))) #lambda branch transformation
summary(mod_precip_lambda_abs_9)
mod_precip_lambda_abs_10<-update(mod_precip_lambda_abs_9,~. -`All/repeat/mobile_element/Class_I/LTR/Ty3_gypsy/chromovirus/Reina`:Genome_size, lambda = 'ML', bounds = list(lambda = c(0.0005, 1))) #lambda branch transformation
summary(mod_precip_lambda_abs_10)
mod_precip_lambda_abs_11<-update(mod_precip_lambda_abs_10,~. -`All/repeat/mobile_element/Class_II/Subclass_1/TIR/EnSpm_CACTA`:Genome_size, lambda = 'ML', bounds = list(lambda = c(0.0005, 1))) #lambda branch transformation
summary(mod_precip_lambda_abs_11)
mod_precip_lambda_abs_12<-update(mod_precip_lambda_abs_11,~. -`All/repeat/rDNA/45S_rDNA/25S_rDNA`:Genome_size, lambda = 'ML', bounds = list(lambda = c(0.0005, 1))) #lambda branch transformation
summary(mod_precip_lambda_abs_12)
mod_precip_lambda_abs_13<-update(mod_precip_lambda_abs_12,~. -`All/repeat/mobile_element/Class_I/LTR/Ty1_copia/Tork`:Genome_size, lambda = 'ML', bounds = list(lambda = c(0.0005, 1))) #lambda branch transformation
summary(mod_precip_lambda_abs_13)
mod_precip_lambda_abs_14<-update(mod_precip_lambda_abs_13,~. -`All/repeat/mobile_element/Class_II/Subclass_1/TIR/hAT`:Genome_size, lambda = 'ML', bounds = list(lambda = c(0.0005, 1))) #lambda branch transformation
summary(mod_precip_lambda_abs_14)
mod_precip_lambda_abs_15<-update(mod_precip_lambda_abs_14,~. -`All/repeat/mobile_element/Class_I/LTR/Ty3_gypsy/chromovirus/Galadriel`:Genome_size , lambda = 'ML', bounds = list(lambda = c(0.0005, 1))) #lambda branch transformation
summary(mod_precip_lambda_abs_15)
mod_precip_lambda_abs_16<-update(mod_precip_lambda_abs_15,~. -`All/repeat/mobile_element/Class_II/Subclass_1/TIR/MuDR_Mutator`:Genome_size, lambda = 'ML', bounds = list(lambda = c(0.0005, 1))) #lambda branch transformation
summary(mod_precip_lambda_abs_16)
mod_precip_lambda_abs_17<-update(mod_precip_lambda_abs_16,~. -`All/repeat/rDNA/45S_rDNA/18S_rDNA`:Genome_size , lambda = 'ML', bounds = list(lambda = c(0.0005, 1))) #lambda branch transformation
summary(mod_precip_lambda_abs_17)
mod_precip_lambda_abs_18<-update(mod_precip_lambda_abs_17,~. -`All/repeat/mobile_element/Class_I/LTR/Ty3_gypsy/non-chromovirus/OTA/Athila`:Genome_size, lambda = 'ML', bounds = list(lambda = c(0.0005, 1))) #lambda branch transformation
summary(mod_precip_lambda_abs_18)
mod_precip_lambda_abs_19<-update(mod_precip_lambda_abs_18,~. -`All/repeat/mobile_element/Class_I/LTR/Ty1_copia/Bianca`:Genome_size, lambda = 'ML', bounds = list(lambda = c(0.0005, 1))) #lambda branch transformation
summary(mod_precip_lambda_abs_19)
mod_precip_lambda_abs_20<-update(mod_precip_lambda_abs_19,~. -`All/repeat/mobile_element/Class_I/LTR/Ty1_copia/Ivana`:Genome_size, lambda = 'ML', bounds = list(lambda = c(0.0005, 1))) #lambda branch transformation
summary(mod_precip_lambda_abs_20)
mod_precip_lambda_abs_21<-update(mod_precip_lambda_abs_20,~. -`All/repeat/mobile_element/Class_I/LTR/Ty1_copia/Angela`:Genome_size, lambda = 'ML', bounds = list(lambda = c(0.0005, 1))) #lambda branch transformation
summary(mod_precip_lambda_abs_21)
mod_precip_lambda_abs_22<-update(mod_precip_lambda_abs_21,~. -`All/repeat/mobile_element/Class_I/LTR/Ty3_gypsy/non-chromovirus/OTA/Tat/Retand`:Genome_size, lambda = 'ML', bounds = list(lambda = c(0.0005, 1))) #lambda branch transformation
summary(mod_precip_lambda_abs_22)
mod_precip_lambda_abs_23<-update(mod_precip_lambda_abs_22,~. -`All/repeat/mobile_element/Class_I/LTR/Ty3_gypsy/chromovirus/CRM`:Genome_size, lambda = 'ML', bounds = list(lambda = c(0.0005, 1))) #lambda branch transformation
summary(mod_precip_lambda_abs_23)
mod_precip_lambda_abs_24<-update(mod_precip_lambda_abs_23,~. -`All/repeat/rDNA/5S_rDNA`:Genome_size, lambda = 'ML', bounds = list(lambda = c(0.0005, 1))) #lambda branch transformation
summary(mod_precip_lambda_abs_24)
mod_precip_lambda_abs_25<-update(mod_precip_lambda_abs_24,~. -`All/repeat/mobile_element/Class_I/LTR/Ty1_copia/Alesia`, lambda = 'ML', bounds = list(lambda = c(0.0005, 1))) #lambda branch transformation
summary(mod_precip_lambda_abs_25)
mod_precip_lambda_abs_26<-update(mod_precip_lambda_abs_25,~. -`All/repeat/mobile_element/Class_I/LTR/Ty1_copia/Bianca`, lambda = 'ML', bounds = list(lambda = c(0.0005, 1))) #lambda branch transformation
summary(mod_precip_lambda_abs_26)
mod_precip_lambda_abs_27<-update(mod_precip_lambda_abs_26,~. -`All/repeat/mobile_element/Class_I/LTR/Ty3_gypsy/chromovirus/Reina`, lambda = 'ML', bounds = list(lambda = c(0.0005, 1))) #lambda branch transformation
summary(mod_precip_lambda_abs_27)
mod_precip_lambda_abs_28<-update(mod_precip_lambda_abs_27,~. -`All/repeat/mobile_element/Class_II/Subclass_1/TIR/MuDR_Mutator`, lambda = 'ML', bounds = list(lambda = c(0.0005, 1))) #lambda branch transformation
summary(mod_precip_lambda_abs_28)
mod_precip_lambda_abs_29<-update(mod_precip_lambda_abs_28,~. -`All/repeat/mobile_element/Class_I/LTR/Ty1_copia/Ikeros`, lambda = 'ML', bounds = list(lambda = c(0.0005, 1))) #lambda branch transformation
summary(mod_precip_lambda_abs_29)
mod_precip_lambda_abs_30<-update(mod_precip_lambda_abs_29,~. -`All/repeat/satellite`, lambda = 'ML', bounds = list(lambda = c(0.0005, 1))) #lambda branch transformation
summary(mod_precip_lambda_abs_30)
mod_precip_lambda_abs_31<-update(mod_precip_lambda_abs_30,~. -`All/repeat/mobile_element/Class_I/LTR/Ty1_copia/TAR`, lambda = 'ML', bounds = list(lambda = c(0.0005, 1))) #lambda branch transformation
summary(mod_precip_lambda_abs_31)
mod_precip_lambda_abs_32<-update(mod_precip_lambda_abs_31,~. -`All/repeat/rDNA/5S_rDNA`, lambda = 'ML', bounds = list(lambda = c(0.0005, 1))) #lambda branch transformation
summary(mod_precip_lambda_abs_32)
mod_precip_lambda_abs_33<-update(mod_precip_lambda_abs_32,~. -`All/repeat/mobile_element/Class_I/LTR/Ty3_gypsy/chromovirus/Galadriel`, lambda = 'ML', bounds = list(lambda = c(0.0005, 1))) #lambda branch transformation
summary(mod_precip_lambda_abs_33)
mod_precip_lambda_abs_34<-update(mod_precip_lambda_abs_33,~. -`All/repeat/rDNA/45S_rDNA/18S_rDNA`, lambda = 'ML', bounds = list(lambda = c(0.0005, 1))) #lambda branch transformation
summary(mod_precip_lambda_abs_34)
mod_precip_lambda_abs_35<-update(mod_precip_lambda_abs_34,~. -`All/repeat/mobile_element/Class_I/LTR/Ty3_gypsy/non-chromovirus/OTA/Tat/Ogre`, lambda = 'ML', bounds = list(lambda = c(0.0005, 1))) #lambda branch transformation
summary(mod_precip_lambda_abs_35)
mod_precip_lambda_abs_36<-update(mod_precip_lambda_abs_35,~. -`All/repeat/mobile_element/Class_I/LTR/Ty1_copia/Angela`, lambda = 'ML', bounds = list(lambda = c(0.0005, 1))) #lambda branch transformation
summary(mod_precip_lambda_abs_36)
mod_precip_lambda_abs_37<-update(mod_precip_lambda_abs_36,~. -`All/repeat/mobile_element/Class_I/LTR/Ty3_gypsy/non-chromovirus/OTA/Tat/Retand`, lambda = 'ML', bounds = list(lambda = c(0.0005, 1))) #lambda branch transformation
summary(mod_precip_lambda_abs_37)
mod_precip_lambda_abs_38<-update(mod_precip_lambda_abs_37,~. -`All/repeat/mobile_element/Class_I/LTR/Ty3_gypsy/non-chromovirus/OTA/Athila`, lambda = 'ML', bounds = list(lambda = c(0.0005, 1))) #lambda branch transformation
summary(mod_precip_lambda_abs_38)
mod_precip_lambda_abs_39<-update(mod_precip_lambda_abs_38,~. -`All/repeat/mobile_element/Class_I/pararetrovirus`, lambda = 'ML', bounds = list(lambda = c(0.0005, 1))) #lambda branch transformation
summary(mod_precip_lambda_abs_39)
mod_precip_lambda_abs_40<-update(mod_precip_lambda_abs_39,~. -`All/repeat/mobile_element/Class_I/LTR/Ty1_copia/Tork`, lambda = 'ML', bounds = list(lambda = c(0.0005, 1))) #lambda branch transformation
summary(mod_precip_lambda_abs_40)


aiccc(mod_precip_lambda_abs,mod_precip_lambda_abs_2,mod_precip_lambda_abs_3,mod_precip_lambda_abs_4,mod_precip_lambda_abs_5,mod_precip_lambda_abs_6,mod_precip_lambda_abs_7,mod_precip_lambda_abs_8,mod_precip_lambda_abs_9,mod_precip_lambda_abs_10,mod_precip_lambda_abs_11,mod_precip_lambda_abs_12,mod_precip_lambda_abs_13,mod_precip_lambda_abs_14,mod_precip_lambda_abs_15,mod_precip_lambda_abs_16,mod_precip_lambda_abs_17,mod_precip_lambda_abs_18,mod_precip_lambda_abs_19,mod_precip_lambda_abs_20,mod_precip_lambda_abs_21,mod_precip_lambda_abs_22,mod_precip_lambda_abs_23,mod_precip_lambda_abs_24,mod_precip_lambda_abs_25,mod_precip_lambda_abs_26,mod_precip_lambda_abs_27,mod_precip_lambda_abs_28,mod_precip_lambda_abs_29,mod_precip_lambda_abs_30,mod_precip_lambda_abs_31,mod_precip_lambda_abs_32,mod_precip_lambda_abs_33,mod_precip_lambda_abs_34,mod_precip_lambda_abs_35,mod_precip_lambda_abs_36,mod_precip_lambda_abs_37,mod_precip_lambda_abs_38,mod_precip_lambda_abs_39,mod_precip_lambda_abs_40)
summary(mod_precip_lambda_abs_39)


### Let's plot a matrix of genome proportions for each repeat with a phylogenetic tree showing precip. driest month
#Get data to match tree and vice versa
fig_input_precip<-mod_input_precip
colnames(fig_input_precip)
fig_input_precip_fin<-fig_input_precip
colnames(fig_input_precip_fin)
dim(fig_input_precip_fin)

fig_tree_names<-fig_input_precip_fin[-which(duplicated(fig_input_precip_fin$Tree_name)),1]
length(fig_tree_names)

fig_tree_names_fin<-fig_tree_names[which(fig_tree_names%in%phyclean$tip.label)]
length(fig_tree_names_fin)

phyclean_fig<-keep.tip(phyclean, fig_tree_names_fin)
plot(phyclean_fig)


fig_input_precip_fin<-fig_input_precip_fin[which(fig_input_precip_fin$Tree_name%in%phyclean_fig$tip.label),]
fig_input_precip_fin<-fig_input_precip_fin[-which(duplicated(fig_input_precip_fin$Tree_name)),]
dim(fig_input_precip_fin)

precip_data<-fig_input_precip_fin[,c(1,32)]
precip_data<-column_to_rownames(precip_data, loc=1)
precip_data<-as.matrix(precip_data)[,1]  #### this it is KEY for phytools!
head(precip_data)
length(precip_data)


name.check(fig_input_precip_fin, phyclean_fig)


#Do and plot contmap of precip driest month
layout(matrix(1:2,1,2),widths=c(0.4,0.6))
par(cex=1)
precip_contmap<-contMap(phyclean_fig,precip_data,sig=1, fsize= c(0.4, 1))
precip_contmap

#Do and plot corrplot of repeat profiles
repeat_profiles<-fig_input_precip_fin[,c(1,3:30)]
rn<-repeat_profiles[,1]
repeat_profiles<-repeat_profiles[,-1]
repeat_profiles<-apply(repeat_profiles, 2, as.numeric)
rownames(repeat_profiles)<-rn
head(repeat_profiles)
repeat_profiles2<-repeat_profiles[match(phyclean_fig$tip.label, rownames(repeat_profiles)),]
head(repeat_profiles2)
head(repeat_profiles2)
dim(repeat_profiles2)

phylo.heatmap(phyclean_fig, repeat_profiles2, method= , fsize= c(0.4,0.4, 1))
### now use inkscape to stitch the former two plots together


###Let's plot repeat types as stacked bars on a tree in ggtree
p <- ggtree(phyclean_fig) + geom_tiplab(size=5)
p
rp2m<-melt(repeat_profiles2)

p2 <- facet_plot(p, panel='Repeat proportion of genome', data=rp2m, 
                 geom = geom_barh, mapping = aes(x = value, fill = as.factor(Var2)), stat='identity', show.legend=T)

p2+theme_tree2()


###Let's plot repeat richness, occupancy and diversity as bars on a tree in ggtree
#Make data frame
ecol_indices<-ALL_DATA_palms_GS_vegan_pct[,c(1,32:35)]
en<-ecol_indices[,1]
ecol_indices<-ecol_indices[,-1]
ecol_indices<-apply(ecol_indices, 2, as.numeric)
rownames(ecol_indices)<-en
head(ecol_indices)
ecol_indices2<-ecol_indices[match(phyclean_fig$tip.label, rownames(ecol_indices)),]
head(repeat_profiles2)
dim(ecol_indices)
dim(ecol_indices2)


#Do the plot
p <- ggtree(phyclean_fig) + geom_tiplab(size=1)
p
eifin<-melt(ecol_indices2)

genome_size<-eifin[which(eifin$Var2=="Genome_size"),]
richness<-eifin[which(eifin$Var2=="Mehinicks_index"),]
occupancy<-eifin[which(eifin$Var2=="Genome_occupancy"),]
diversity<-eifin[which(eifin$Var2=="Shannon_Index"),]

p2 <- facet_plot(p, panel="Genome size", data=genome_size, 
                 geom = geom_barh, mapping = aes(x = value, fill="4"), stat='identity', show.legend=F)

p3 <- facet_plot(p2, panel="Repeat richness (Mehinicks's index)", data=richness, 
                 geom = geom_barh, mapping = aes(x = value, fill="1"), stat='identity', show.legend=F)

p4 <- facet_plot(p3, panel='% of the genome occupied by repeats', data=occupancy, 
                 geom = geom_barh, mapping = aes(x = value, fill = "2"), stat='identity', show.legend=F)

p5 <- facet_plot(p4, panel='Repeat diversity (Shannon Index)', data=diversity, 
                 geom = geom_barh, mapping = aes(x = value, fill="3"), stat='identity', show.legend=F)

p5+theme_tree2()


 ##~~~~~~~~~~~~~~~~~~~~PGLS - WORLDCLIM VARIABLES AND ECOLOGICAL METRICS~~~~~~~~~~~~~~~~~~~~## 
######### LET's SEE WHICH ENVIRONMENTAL VARIABLES AFFECT REPEAT RICHNESS, GENOME OCCUPANCY AND DIVERSITY ########

##### REPEAT TYPE RICHNESS (Mehinicks Index)######
#Test with simple lm
mod_input_MI<-ALL_DATA_palms_GS_vegan_pct[,c(1,2,34,36:54)]
mod_input_MI_fin<-mod_input_MI[,-c(1,2)]
colnames(mod_input_MI_fin)
dim(mod_input_MI_fin)

#How to normalise richness (response variable)
shapiro.test(mod_input_MI_fin$Mehinicks_index)
hist(mod_input_MI_fin$Mehinicks_index)
shapiro.test(log(mod_input_MI_fin$Mehinicks_index))

mod_1_MI<-lm(log(as.numeric(Mehinicks_index))~., data=mod_input_MI_fin)
summary(mod_1_MI)


#Which variables should we keep?
alias(mod_1_MI) #Max_Temperature_of_Warmest_Month is correlated

mod_1_MI_upd<-update(mod_1_MI,~.-Max_Temperature_of_Warmest_Month, data=mod_input_MI_fin)
summary(mod_1_MI_upd)
alias(mod_1_MI_upd)
vif(mod_1_MI_upd)

#Worth removing:
#Annual_Mean_Temperature	
#Temperature_Seasonality_standard_deviation_100
#Mean_Temperature_of_Warmest_Quarter	
#Mean_Temperature_of_Coldest_Quarter
#Precipitation_of_Wettest_Quarter	
#Precipitation_of_Driest_Quarter
#Precipitation_of_Warmest_Quarter	
#Precipitation_of_Coldest_Quarter


mod_2_MI_upd<-update(mod_1_MI_upd,~.-Annual_Mean_Temperature-Temperature_Seasonality_standard_deviation_100-Mean_Temperature_of_Warmest_Quarter-Mean_Temperature_of_Coldest_Quarter-Precipitation_of_Wettest_Quarter-Precipitation_of_Driest_Quarter-Precipitation_of_Warmest_Quarter-Precipitation_of_Coldest_Quarter, data=mod_input_MI_fin)
summary(mod_2_MI_upd)
alias(mod_2_MI_upd)
vif(mod_2_MI_upd)

#Worth removing:
#Annual_Precipitation
#Mean_Diurnal_Range_Mean_of_monthly_max_temp_min_temp
#Min_Temperature_of_Coldest_Month


mod_3_MI_upd<-update(mod_2_MI_upd,~.-Annual_Precipitation-Min_Temperature_of_Coldest_Month-Mean_Diurnal_Range_Mean_of_monthly_max_temp_min_temp, data=mod_input_MI_fin)
summary(mod_3_MI_upd)
alias(mod_3_MI_upd)
vif(mod_3_MI_upd)


mod_2_MI<-step(mod_3_MI_upd)
summary(mod_2_MI) #Cool, seems interesting.


#Let's try in a phylogenetically-corrected fashion
#PGLS of repeat richness vs worldclim variables, keeping only variables listed above
mod_input_MI_unique<-mod_input_MI[-which(duplicated(mod_input_MI$Tree_name)),c(1,3,10,11,12,16,17,18)]
colnames(mod_input_MI_unique)
dim(mod_input_MI_unique)

pairs(mod_input_MI_unique[,-1])

pgls_dat_MI<-comparative.data(data=mod_input_MI_unique, phy=phyclean, names.col="Tree_name",vcv=TRUE)
print(pgls_dat_MI)

mod_MI_lambda<-pgls(log(as.numeric(Mehinicks_index))~Temperature_Annual_Range_BIO5_BIO6+Mean_Temperature_of_Driest_Quarter+Precipitation_of_Driest_Month+Mean_Temperature_of_Wettest_Quarter+Precipitation_of_Wettest_Month+Precipitation_Seasonality_Coefficient_of_Variation, data=pgls_dat_MI, lambda = 'ML', bounds = list(lambda = c(0.0005, 1))) #lambda branch transformation
summary(mod_MI_lambda)

mod_MI_lambda_2<-update(mod_MI_lambda,~. -Precipitation_Seasonality_Coefficient_of_Variation, lambda = 'ML', bounds = list(lambda = c(0.0005, 1))) #lambda branch transformation
summary(mod_MI_lambda_2)
mod_MI_lambda_3<-update(mod_MI_lambda_2,~. -Temperature_Annual_Range_BIO5_BIO6, lambda = 'ML', bounds = list(lambda = c(0.0005, 1))) #lambda branch transformation
summary(mod_MI_lambda_3)
mod_MI_lambda_4<-update(mod_MI_lambda_3,~. -Precipitation_of_Driest_Month, lambda = 'ML', bounds = list(lambda = c(0.0005, 1))) #lambda branch transformation
summary(mod_MI_lambda_4)
mod_MI_lambda_5<-update(mod_MI_lambda_4,~. -Mean_Temperature_of_Driest_Quarter, lambda = 'ML', bounds = list(lambda = c(0.0005, 1))) #lambda branch transformation
summary(mod_MI_lambda_5)
mod_MI_lambda_6<-update(mod_MI_lambda_5,~. -Precipitation_of_Wettest_Month, lambda = 'ML', bounds = list(lambda = c(0.0005, 1))) #lambda branch transformation
summary(mod_MI_lambda_6)
#mod_MI_lambda_7<-update(mod_MI_lambda_6,~. -Mean_Temperature_of_Wettest_Quarter, lambda = 'ML', bounds = list(lambda = c(0.0005, 1))) #lambda branch transformation
#summary(mod_MI_lambda_7)

#Mean temp of wettest quarter is significant


##### REPEAT GENOME OCCUPANCY ######
#Test with simple lm
mod_input_occ<-ALL_DATA_palms_GS_vegan_pct[,c(1,2,35,36:54)]
mod_input_occ_fin<-mod_input_occ[,-c(1,2)]
colnames(mod_input_occ_fin)
dim(mod_input_occ_fin)


#How to normalise richness (response variable)
shapiro.test(mod_input_occ_fin$Genome_occupancy)
hist(mod_input_occ_fin$Genome_occupancy) # seems fine untransformed


mod_1_occ<-lm(Genome_occupancy~., data=mod_input_occ_fin)
summary(mod_1_occ)

mod_2_occ<-step(mod_1_occ)
summary(mod_2_occ) #Cool, seems interesting.


#Let's try in a phylogenetically-corrected fashion
#PGLS of genome size vs repeat class
mod_input_occ_unique<-mod_input_occ[-which(duplicated(mod_input_occ$Tree_name)),c(1,3,6,10,11,12,16,17,18)]
colnames(mod_input_occ_unique)
dim(mod_input_occ_unique)

pairs(mod_input_occ_unique[,-1])

pgls_dat_occ<-comparative.data(data=mod_input_occ_unique, phy=phyclean, names.col="Tree_name",vcv=TRUE)
print(pgls_dat_occ)

mod_occ_lambda<-pgls(Genome_occupancy~Temperature_Annual_Range_BIO5_BIO6+Mean_Temperature_of_Driest_Quarter+Precipitation_of_Driest_Month+Mean_Temperature_of_Wettest_Quarter+Precipitation_of_Wettest_Month+Precipitation_Seasonality_Coefficient_of_Variation, data=pgls_dat_occ, lambda = 'ML', bounds = list(lambda = c(0.0005, 1))) #lambda branch transformation
summary(mod_occ_lambda)

mod_occ_lambda_2<-update(mod_occ_lambda,~. -Precipitation_Seasonality_Coefficient_of_Variation, lambda = 'ML', bounds = list(lambda = c(0.0005, 1))) #lambda branch transformation
summary(mod_occ_lambda_2)
mod_occ_lambda_3<-update(mod_occ_lambda_2,~. -Mean_Temperature_of_Wettest_Quarter, lambda = 'ML', bounds = list(lambda = c(0.0005, 1))) #lambda branch transformation
summary(mod_occ_lambda_3)
mod_occ_lambda_4<-update(mod_occ_lambda_3,~. -Mean_Temperature_of_Driest_Quarter, lambda = 'ML', bounds = list(lambda = c(0.0005, 1))) #lambda branch transformation
summary(mod_occ_lambda_4)
mod_occ_lambda_5<-update(mod_occ_lambda_4,~. -Precipitation_of_Driest_Month, lambda = 'ML', bounds = list(lambda = c(0.0005, 1))) #lambda branch transformation
summary(mod_occ_lambda_5)
mod_occ_lambda_6<-update(mod_occ_lambda_5,~. -Precipitation_of_Wettest_Month, lambda = 'ML', bounds = list(lambda = c(0.009, 1))) #lambda branch transformation
summary(mod_occ_lambda_6)
#Temp annual range is significant 

aicc(mod_occ_lambda_6,mod_occ_lambda_5,mod_occ_lambda_4,mod_occ_lambda_3,mod_occ_lambda_2,mod_occ_lambda)
summary(mod_occ_lambda_5)


##### REPEAT DIVERSITY (Shannon Index) ######
#Test with simple lm
mod_input_SI<-ALL_DATA_palms_GS_vegan_pct[,c(1,2,32,33,35:54)]
mod_input_SI[,-c(1,2)]<-apply(mod_input_SI[,-c(1,2)],2,as.numeric)
mod_input_SI_fin<-mod_input_SI[,-c(1,2)]
colnames(mod_input_SI_fin)
dim(mod_input_SI_fin)


#How to normalise richness (response variable)
shapiro.test(mod_input_SI_fin$Shannon_Index)
hist(mod_input_SI_fin$Shannon_Index) # seems fine untransformed


mod_1_SI<-lm(Shannon_Index~., data=mod_input_SI_fin)
summary(mod_1_SI)

mod_2_SI<-step(mod_1_SI)
summary(mod_2_SI) #Cool, seems interesting.


#Let's try in a phylogenetically-corrected fashion
#PGLS of genome size vs repeat class
mod_input_SI_unique<-mod_input_SI[-which(duplicated(mod_input_SI$Tree_name)),c(1,3,4,5,8,12,13,14,18,19,20)]
colnames(mod_input_SI_unique)
dim(mod_input_SI_unique)

pairs(mod_input_SI_unique[,-1])

pgls_dat_SI<-comparative.data(data=mod_input_SI_unique, phy=phyclean, names.col="Tree_name",vcv=TRUE)
print(pgls_dat_SI)

mod_SI_lambda<-pgls(Shannon_Index~Temperature_Annual_Range_BIO5_BIO6+Mean_Temperature_of_Driest_Quarter+Precipitation_of_Driest_Month+Mean_Temperature_of_Wettest_Quarter+Precipitation_of_Wettest_Month+Precipitation_Seasonality_Coefficient_of_Variation+Genome_occupancy+Genome_size, data=pgls_dat_SI, lambda = 'ML', bounds = list(lambda = c(0.0005, 1))) #lambda branch transformation
summary(mod_SI_lambda)

mod_SI_lambda_2<-update(mod_SI_lambda,~. -Temperature_Annual_Range_BIO5_BIO6, lambda = 'ML', bounds = list(lambda = c(0.0005, 1))) #lambda branch transformation
summary(mod_SI_lambda_2)
mod_SI_lambda_3<-update(mod_SI_lambda_2,~. -Precipitation_of_Driest_Month, lambda = 'ML', bounds = list(lambda = c(0.005, 1))) #lambda branch transformation
summary(mod_SI_lambda_3)
mod_SI_lambda_4<-update(mod_SI_lambda_3,~. -Mean_Temperature_of_Wettest_Quarter, lambda = 'ML', bounds = list(lambda = c(0.0005, 1))) #lambda branch transformation
summary(mod_SI_lambda_4)
mod_SI_lambda_5<-update(mod_SI_lambda_4,~. -Precipitation_of_Wettest_Month, lambda = 'ML', bounds = list(lambda = c(0.0005, 1))) #lambda branch transformation
summary(mod_SI_lambda_5)
mod_SI_lambda_6<-update(mod_SI_lambda_5,~. -Precipitation_Seasonality_Coefficient_of_Variation, lambda = 'ML', bounds = list(lambda = c(0.0005, 1))) #lambda branch transformation
summary(mod_SI_lambda_6)


aicc(mod_SI_lambda_6,mod_SI_lambda_5,mod_SI_lambda_4,mod_SI_lambda_3,mod_SI_lambda_2,mod_SI_lambda)
summary(mod_SI_lambda_5)
