# Supplementary material for: The ecology of palm genomes: repeat‐associated genome size expansion is constrained by aridity
Source: New Phytol. 2022 Jul 7;236(2):433–46. doi: 10.1111/nph.18323 (PMC9796251; doi:10.1111/nph.18323)
Supplement: Supplementary file 4 — Notes S1 Scripts necessary for analysing the output of RepeatExplorer2 analyses. Table S1 Accessions and voucher information for palms sampled in the genome skimming dataset. Table S2 Hierarchical groupings of repeat lineages as defined by the RExDB database. Table S3 Model summary for minimum adequate phylogenetic generalised least squares model explaining variation in log(Genome size) across the Arecaceae, excluding the four polyploid palm species. Table S4 Parameter estimates for the relationship between genome size and aridity preference (precipitation of the driest month), estimated using quantile regression. Please note: Wiley Blackwell are not responsible for the content or functionality of any Supporting Information supplied by the authors. Any queries (other than missing material) should be directed to the New Phytologist Central Office. [file NPH-236-433-s001.zip › Notes_S1_Scripts/README_Notes_S1.txt]

################# README for Notes S1 ################
# Repeatexplorer output analysis scripts from 'The Ecology of Palm Genomes: Repeat-associated genome size expansion is constrained by aridity'
# (R. J. Schley et al.) 

Legend: 
These scripts are for parsing the output and analysing parsed output of RepeatExplorer2.
Both files can be opened by any text editor, but specifically '1_RepeatExplorer2_output_analysis_wrapper.sh' is written for Linux/Shell command line
while '2_Analysing_repeatexplorer_output_final_analysis.R' is written for R.

## NOTE, THESE SCRIPTS ARE NOT DESIGNED TO RUN 'OUT OF THE BOX', THEY REQUIRE SOME MODIFICATION ##


############################################################################
#### Analysing output from repeat explorer single (CLUSTERING) analysis ####
############################################################################

When you get your output files from the RepeatExplorer2 clustering analysis, you will need to 
parse them and, following that, you will need to run those parsed results through an R script 
in which all of the PGLS modelling and analyses are undertaken.


1) So, first run '1_RepeatExplorer2_output_analysis_wrapper.sh'. This script:
	> Renames output files, so you know which species each repeat profile comes from
	> Adds read numbers and genome sizes to each output file name from a list of those two metrics for each species that you prepare before
	> Prepares each species' CLUSTER_TABLE.csv (which contains repeat profiles) for analysis with R. 
	  Part of this involves concatenating all CLUSTER_TABLE.csv files for all species to make manual checking of repeat assignment easier.	


2) Next comes the R script for analysis of the parsed output files. This is 'Analysing_repeatexplorer_output_final_analysis.R'.
	This script:
	> Cleans output files (renames incorrect species names, removes organellar reads)
	> Aggregates output files and remoulds them into a format that is appropriate for the R package Vegan. 
	  In this case, rows will be species (i.e., palm genomes) and columns represent repeat families
	> Attaches other data to these aggregate repeat profiles (e.g., precipitation data, genome size)
	> Performs analyses (calculates ecological metrics e.g. richness, diversity, performs PGLS analaysis, visualises data).
	
And you're done!
